# Supplementary material for: Loss of atrx cooperates with p53-deficiency to promote the development of sarcomas and other malignancies
Source: PLoS Genet. 2019 Apr 10;15(4):e1008039. doi: 10.1371/journal.pgen.1008039 (PMC6476535; doi:10.1371/journal.pgen.1008039)
Supplement: S2 Table — (XLSX) [file pgen.1008039.s007.xlsx]

## Sheet: Tabelle1
S2 Table: Histopathology of tumor-bearing fish by age and genotype
p53-/-, nf1b-/-, nf1a+/-, atrx+/-
Fish #	Age at tumor onset (days)	Genotype	Tumor type
1	137.889	p53-/-, nf1b-/-, nf1a+/-, atrx+/-	MPNST + biliary cancer
2	139.917	p53-/-, nf1b-/-, nf1a+/-, atrx+/-	Undifferentiated small round blue cell tumor of uncertain lineage
3	144.986	p53-/-, nf1b-/-, nf1a+/-, atrx+/-	MPNST
4	153.097	p53-/-, nf1b-/-, nf1a+/-, atrx+/-	MPNST
5	155.125	p53-/-, nf1b-/-, nf1a+/-, atrx+/-	MPNST
6	155.125	p53-/-, nf1b-/-, nf1a+/-, atrx+/-	MPNST
7	155.125	p53-/-, nf1b-/-, nf1a+/-, atrx+/-	MPNST
8	155.125	p53-/-, nf1b-/-, nf1a+/-, atrx+/-	MPNST
9	159.181	p53-/-, nf1b-/-, nf1a+/-, atrx+/-	MPNST
10	159.181	p53-/-, nf1b-/-, nf1a+/-, atrx+/-	MPNST
11	163.236	p53-/-, nf1b-/-, nf1a+/-, atrx+/-	MPNST
12	164.25	p53-/-, nf1b-/-, nf1a+/-, atrx+/-	MPNST
13	173.375	p53-/-, nf1b-/-, nf1a+/-, atrx+/-	MPNST + angiosarcoma
14	180.472	p53-/-, nf1b-/-, nf1a+/-, atrx+/-	MPNST
15	186.556	p53-/-, nf1b-/-, nf1a+/-, atrx+/-	MPNST
16	197.708	p53-/-, nf1b-/-, nf1a+/-, atrx+/-	MPNST
17	202.778	p53-/-, nf1b-/-, nf1a+/-, atrx+/-	MPNST
18	204.806	p53-/-, nf1b-/-, nf1a+/-, atrx+/-	MPNST
19	216.972	p53-/-, nf1b-/-, nf1a+/-, atrx+/-	MPNST
20	220.014	p53-/-, nf1b-/-, nf1a+/-, atrx+/-	MPNST
21	220.014	p53-/-, nf1b-/-, nf1a+/-, atrx+/-	MPNST + epithelioid sarcoma
22	220.014	p53-/-, nf1b-/-, nf1a+/-, atrx+/-	MPNST
23	229.139	p53-/-, nf1b-/-, nf1a+/-, atrx+/-	MPNST
24	229.139	p53-/-, nf1b-/-, nf1a+/-, atrx+/-	MPNST
25	236.236	p53-/-, nf1b-/-, nf1a+/-, atrx+/-	MPNST
26	236.236	p53-/-, nf1b-/-, nf1a+/-, atrx+/-	MPNST
27	253.472	p53-/-, nf1b-/-, nf1a+/-, atrx+/-	MPNST
28	262.597	p53-/-, nf1b-/-, nf1a+/-, atrx+/-	MPNST
29	277.806	p53-/-, nf1b-/-, nf1a+/-, atrx+/-	MPNST
30	277.806	p53-/-, nf1b-/-, nf1a+/-, atrx+/-	MPNST
31	287.944	p53-/-, nf1b-/-, nf1a+/-, atrx+/-	MPNST + epithelioid sarcoma
32	301.125	p53-/-, nf1b-/-, nf1a+/-, atrx+/-	MPNST
33	315.319	p53-/-, nf1b-/-, nf1a+/-, atrx+/-	MPNST
34	393.389	p53-/-, nf1b-/-, nf1a+/-, atrx+/-	MPNST + T-ALL
p53-/-, nf1b-/-, nf1a+/+, atrx+/-
Fish #	Age at tumor onset (days)	Genotype	Tumor type
35	188.583	p53-/-, nf1b-/-, nf1a+/+, atrx+/-	MPNST + epithelioid sarcoma
36	190.611	p53-/-, nf1b-/-, nf1a+/+, atrx+/-	MPNST
37	232.181	p53-/-, nf1b-/-, nf1a+/+, atrx+/-	MPNST
38	239.278	p53-/-, nf1b-/-, nf1a+/+, atrx+/-	MPNST
39	287.944	p53-/-, nf1b-/-, nf1a+/+, atrx+/-	MPNST
40	307.208	p53-/-, nf1b-/-, nf1a+/+, atrx+/-	MPNST
41	315.319	p53-/-, nf1b-/-, nf1a+/+, atrx+/-	MPNST
42	377.167	p53-/-, nf1b-/-, nf1a+/+, atrx+/-	Undifferentiated pleomorphic sarcoma
43	377.167	p53-/-, nf1b-/-, nf1a+/+, atrx+/-	MPNST
44	377.167	p53-/-, nf1b-/-, nf1a+/+, atrx+/-	MPNST
45	377.167	p53-/-, nf1b-/-, nf1a+/+, atrx+/-	MPNST
46	420.764	p53-/-, nf1b-/-, nf1a+/+, atrx+/-	Papillary serous carcinoma of ovary
p53-/-, nf1b-/-, nf1a+/- (controls)
Fish #	Age at tumor onset (days)	Genotype	Tumor type
47	132.819	p53-/-, nf1b-/-, nf1a+/-	MPNST
48	132.819	p53-/-, nf1b-/-, nf1a+/-	MPNST
49	155.125	p53-/-, nf1b-/-, nf1a+/-	MPNST
50	155.125	p53-/-, nf1b-/-, nf1a+/-	MPNST
51	155.125	p53-/-, nf1b-/-, nf1a+/-	MPNST
52	155.125	p53-/-, nf1b-/-, nf1a+/-	MPNST
53	155.125	p53-/-, nf1b-/-, nf1a+/-	MPNST
54	159.181	p53-/-, nf1b-/-, nf1a+/-	MPNST
55	186.556	p53-/-, nf1b-/-, nf1a+/-	MPNST
56	188.583	p53-/-, nf1b-/-, nf1a+/-	MPNST
57	199.736	p53-/-, nf1b-/-, nf1a+/-	MPNST
58	202.778	p53-/-, nf1b-/-, nf1a+/-	MPNST
59	229.139	p53-/-, nf1b-/-, nf1a+/-	MPNST
60	232.181	p53-/-, nf1b-/-, nf1a+/-	MPNST
61	250.431	p53-/-, nf1b-/-, nf1a+/-	MPNST
62	250.431	p53-/-, nf1b-/-, nf1a+/-	MPNST
63	250.431	p53-/-, nf1b-/-, nf1a+/-	MPNST
64	277.806	p53-/-, nf1b-/-, nf1a+/-	MPNST
65	277.806	p53-/-, nf1b-/-, nf1a+/-	MPNST
66	277.806	p53-/-, nf1b-/-, nf1a+/-	MPNST
67	307.208	p53-/-, nf1b-/-, nf1a+/-	MPNST
p53-/-, nf1b-/-, nf1a+/+ (controls)
Fish #	Age at tumor onset (days)	Genotype	Tumor type
68	215.958	p53-/-, nf1b-/-, nf1a+/+	MPNST
69	220.014	p53-/-, nf1b-/-, nf1a+/+	MPNST
70	220.014	p53-/-, nf1b-/-, nf1a+/+	MPNST
71	220.014	p53-/-, nf1b-/-, nf1a+/+	MPNST
72	229.139	p53-/-, nf1b-/-, nf1a+/+	MPNST
73	249.417	p53-/-, nf1b-/-, nf1a+/+	MPNST
74	264.625	p53-/-, nf1b-/-, nf1a+/+	MPNST + T-ALL
75	313.292	p53-/-, nf1b-/-, nf1a+/+	MPNST
76	315.319	p53-/-, nf1b-/-, nf1a+/+	MPNST
77	334.583	p53-/-, nf1b-/-, nf1a+/+	MPNST
78	363.986	p53-/-, nf1b-/-, nf1a+/+	MPNST + T-ALL
79	377.167	p53-/-, nf1b-/-, nf1a+/+	MPNST
80	377.167	p53-/-, nf1b-/-, nf1a+/+	MPNST
81	377.167	p53-/-, nf1b-/-, nf1a+/+	MPNST
