# Supplementary material for: Loss of atrx cooperates with p53-deficiency to promote the development of sarcomas and other malignancies
Source: PLoS Genet. 2019 Apr 10;15(4):e1008039. doi: 10.1371/journal.pgen.1008039 (PMC6476535; doi:10.1371/journal.pgen.1008039)
Supplement: S4 Table — (XLSX) [file pgen.1008039.s009.xlsx]

## Sheet: Group1 vs. Group2
S4 Table: FPKM and log2 FPKM values from cufflinks for atrx +/+ versus atrx +/- samples in p53/nf1-deficient background
Data corresponds to Figure 7A.
Name	Description	MPNST p53-/-; nf1b-/-; nf1a+/-; atrx+/+; tumor 1	MPNST p53-/-; nf1b-/-; nf1a+/-; atrx+/+; tumor 2	MPNST p53-/-; nf1b-/-; nf1a+/-; atrx+/+; tumor 3	MPNST p53-/-; nf1b-/-; nf1a+/-; atrx+/-; tumor 1	MPNST p53-/-; nf1b-/-; nf1a+/-; atrx+/-; tumor 2	MPNST p53-/-; nf1b-/-; nf1a+/-; atrx+/-; tumor 3			Mean Group1	Mean Group2
XLOC_005283	tert : TSS5384 : chr19:628097-643064	13.733	9.03435	7.52685	2.78685	3.83367	5.35925			10.0981	3.99326
Log2+1 Expression
Name	Description	MPNST p53-/-; nf1b-/-; nf1a+/-; atrx+/+; tumor 1	MPNST p53-/-; nf1b-/-; nf1a+/-; atrx+/+; tumor 2	MPNST p53-/-; nf1b-/-; nf1a+/-; atrx+/+; tumor 3	MPNST p53-/-; nf1b-/-; nf1a+/-; atrx+/-; tumor 1	MPNST p53-/-; nf1b-/-; nf1a+/-; atrx+/-; tumor 2	MPNST p53-/-; nf1b-/-; nf1a+/-; atrx+/-; tumor 3			Log2 of Group1 Mean	Log2 of Group2 Mean		Mean of Group1 Log2+1	Mean of Group2 Log2+1
XLOC_005283	tert : TSS5384 : chr19:628097-643064	3.88098	3.32688	3.09201	1.921	2.27312	2.66886			3.33601	1.99757		3.43329	2.28766
	gene_short_name	tss_id	locus	rawp	Bonferroni	BH	Holm	Hochberg	t	Mean of log2+1 of Group1	Mean of log2+1 of Group2	Log2 Fold Change
XLOC_005283	tert	TSS5384	chr19:628097-643064	0.0230353	1	0.974067	1	0.999973	3.59835	3.43329	2.28766	-1.14563
			atrx+/+	atrx+/-
	Absolute tert expression	Mean	10.0981	3.99326
		St.dev.	2.64294	1.05622
		Ttest (p-value)	0.0386527

## Sheet: Group1 vs. Group3
2017-12-08	FPKM and log2 FPKM values from cufflinks for Group 1 vs. Group 3 (suz12a/b +/+ WT vs . suz12a/b +/- and -/- KO) samples
Name	Description	MPNST_Group1_A11_0	MPNST_Group1_A14_0	MPNST_Group1_A9_0	MPNST_Group3a_Z1_0	MPNST_Group3a_Z2_0	MPNST_Group3b_Z3_0	MPNST_Group3b_Z5_0			Mean Group1	Mean Group2
XLOC_005283	tert : TSS5384 : chr19:628097-643064	13.733	9.03435	7.52685	2.9252	11.8594	9.97365	15.0126			10.0981	9.94271
Name	Description	MPNST_Group1_A11_0	MPNST_Group1_A14_0	MPNST_Group1_A9_0	MPNST_Group3a_Z1_0	MPNST_Group3a_Z2_0	MPNST_Group3b_Z3_0	MPNST_Group3b_Z5_0			Log2 of Group1 Mean	Log2 of Group2 Mean		Mean of Group1 Log2+1	Mean of Group2 Log2+1
XLOC_005283	tert : TSS5384 : chr19:628097-643064	3.88098	3.32688	3.09201	1.97277	3.68475	3.45597	4.00114			3.33601	3.31364		3.43329	3.27866
	gene_short_name	tss_id	locus	rawp	Bonferroni	BH	Holm	Hochberg	t	Mean of log2+1 of Group1	Mean of log2+1 of Group2	Log2 Fold Change
XLOC_005283	tert	TSS5384	chr19:628097-643064	0.3308	1	0.995261	1	0.999966	-1.16141	3.43329	3.73537	0.302082
