# Supplementary material for: Loss of atrx cooperates with p53-deficiency to promote the development of sarcomas and other malignancies
Source: PLoS Genet. 2019 Apr 10;15(4):e1008039. doi: 10.1371/journal.pgen.1008039 (PMC6476535; doi:10.1371/journal.pgen.1008039)
Supplement: S6 Table — (XLSX) [file pgen.1008039.s011.xlsx]

## Sheet: Tabelle1
S6 Table: Relative quantification of large telomere signal spots in FISH images derived from atrx+/+ and atrx+/- tumors in p53/nf1-deficient background
(large is defined as >0,01 inch^2 size in digital image exported from LasX as single channel image)
Data corresponds to Figure 7E.
Count	MPNST p53-/-; nf1b-/-; nf1a+/-; atrx+/-; tumor 1 inch^2	MPNST p53-/-; nf1b-/-; nf1a+/-; atrx+/-; tumor 2 inch^2	MPNST p53-/-; nf1b-/-; nf1a+/-; atrx+/-; tumor 3 inch^2	MPNST p53-/-; nf1b-/-; nf1a+/-; atrx+/-; tumor 4 inch^2	MPNST p53-/-; nf1b-/-; nf1a+/-; atrx+/-; tumor 5 inch^2	MPNST p53-/-; nf1b-/-; nf1a+/-; atrx+/-; tumor 6 inch^2	MPNST p53-/-; nf1b-/-; nf1a+/-; atrx+/+; tumor 1 inch^2	MPNST p53-/-; nf1b-/-; nf1a+/-; atrx+/+; tumor 2 inch^2	MPNST p53-/-; nf1b-/-; nf1a+/-; atrx+/+; tumor 3 inch^2	MPNST p53-/-; nf1b-/-; nf1a+/-; atrx+/+; tumor 4 inch^2	MPNST p53-/-; nf1b-/-; nf1a+/-; atrx+/+; tumor 5 inch^2	MPNST p53-/-; nf1b-/-; nf1a+/-; atrx+/+; tumor 6 inch^2
signal particle 1	0.029	0.049	0.016	0.039	0.025	0.016	0.018		0.021	0.011	0.014
signal particle 2	0.019	0.012	0.025	0.087	0.025	0.076
signal particle 3	0.02	0.01	0.051	0.013	0.014	0.012
signal particle 4	0.03	0.031	0.033	0.065
signal particle 5	0.014	0.012	0.02
signal particle 6	0.022	0.061	0.04
signal particle 7		0.033
sum (#)	6	7	6	4	3	3	1	0	1	1	1	0
DNA content factor	1.42503	1.62774	1.01041	1.08937	1.14633	2.08477	1.41653	1.03884	1.2114	1.63747	2.48441	1.84142
# normalized	8.55018	11.3942	6.06244	4.35749	3.43899	6.2543	1.41653	0	1.2114	1.63747	2.48441	0
	atrx+/-	atrx+/+ controls
Mean #	6.67626	1.12497
St.dev.	2.90453	0.97307
Ttest (p-value)	0.00125624
0,01 inch^2 digital size = 1,556 µm^2 real size
See suppl. Table S5 for DNA content factor calculation
