# Supplementary material for: Loss of atrx cooperates with p53-deficiency to promote the development of sarcomas and other malignancies
Source: PLoS Genet. 2019 Apr 10;15(4):e1008039. doi: 10.1371/journal.pgen.1008039 (PMC6476535; doi:10.1371/journal.pgen.1008039)
Supplement: S7 Table — (XLSX) [file pgen.1008039.s012.xlsx]

## Sheet: gsea_report_for_Group2_15033527
S7 Table: Gene sets enriched in p53-/-, nf1b-/-, nf1a+/-, atrx+/- MPNSTs
NAME	SIZE	ES	NES	NOM p-val	FDR q-val	FWER p-val	RANK AT MAX
COLDREN_GEFITINIB_RESISTANCE_DN	71	-0.585969	-2.00719	0	0.104018	0.1272	2902
MCLACHLAN_DENTAL_CARIES_UP	72	-0.572076	-1.9586	0	0.139529	0.312	3232
TURASHVILI_BREAST_DUCTAL_CARCINOMA_VS_LOBULAR_NORMAL_DN	19	-0.736016	-1.95263	0.000642261	0.106886	0.3496	958
GO_GLANDULAR_EPITHELIAL_CELL_DIFFERENTIATION	17	-0.752052	-1.92659	0	0.133854	0.5168	913
LIEN_BREAST_CARCINOMA_METAPLASTIC_VS_DUCTAL_DN	38	-0.62493	-1.9117	0	0.140969	0.6136	1354
GO_NEGATIVE_REGULATION_OF_G_PROTEIN_COUPLED_RECEPTOR_PROTEIN_SIGNALING_PATHWAY	17	-0.735285	-1.88941	0.000660502	0.174319	0.7496	2328
KEGG_T_CELL_RECEPTOR_SIGNALING_PATHWAY	49	-0.595756	-1.88864	0	0.151512	0.7548	2075
MIKKELSEN_NPC_HCP_WITH_H3K27ME3	119	-0.509617	-1.88724	0	0.135515	0.7616	2340
CHARAFE_BREAST_CANCER_BASAL_VS_MESENCHYMAL_UP	42	-0.604561	-1.87593	0	0.145526	0.8196	2565
PID_HNF3B_PATHWAY	32	-0.635773	-1.8618	0.000656599	0.165943	0.8848	781
VILIMAS_NOTCH1_TARGETS_UP	23	-0.676359	-1.86106	0.00065445	0.152525	0.8884	2214
SERVITJA_ISLET_HNF1A_TARGETS_DN	44	-0.59223	-1.85303	0	0.159675	0.9148	2053
GO_AMMONIUM_TRANSPORT	28	-0.638983	-1.83879	0.00127632	0.18528	0.954	3232
RICKMAN_HEAD_AND_NECK_CANCER_E	16	-0.719375	-1.81621	0.00273598	0.243064	0.9856	1535
GO_T_CELL_RECEPTOR_COMPLEX	10	-0.806716	-1.80913	0.00217707	0.252865	0.9904	1896
GO_PEPTIDE_TRANSPORT	30	-0.62284	-1.80056	0.00376648	0.267475	0.9936	3040
GO_NEGATIVE_REGULATION_OF_EXOCYTOSIS	12	-0.768627	-1.79938	0.00338753	0.256134	0.9944	347
VARELA_ZMPSTE24_TARGETS_UP	18	-0.692084	-1.79545	0.0012945	0.257371	0.9964	2661
GO_POSITIVE_REGULATION_OF_MAST_CELL_ACTIVATION	10	-0.799198	-1.78908	0.00208189	0.26719	0.998	1823
KEGG_RIBOSOME	74	-0.520497	-1.78528	0.000583771	0.267461	0.9992	6450
REACTOME_PEPTIDE_CHAIN_ELONGATION	72	-0.517053	-1.78419	0	0.258904	0.9992	6450
PID_TCR_PATHWAY	23	-0.659246	-1.78387	0.00131666	0.248108	0.9992	1896
HOWLIN_CITED1_TARGETS_1_UP	15	-0.725552	-1.78022	0.00402145	0.249559	1	2361
MARTINEZ_RESPONSE_TO_TRABECTEDIN_UP	31	-0.600798	-1.77738	0.00190235	0.248999	1	1180
GO_ADENYLATE_CYCLASE_ACTIVATING_G_PROTEIN_COUPLED_RECEPTOR_SIGNALING_PATHWAY	24	-0.634746	-1.77582	0.00584036	0.244218	1	1926
GSE7218_UNSTIM_VS_ANTIGEN_STIM_THROUGH_IGG_BCELL_DN	54	-0.543779	-1.77334	0.00119403	0.243344	1	2110
DOANE_BREAST_CANCER_ESR1_UP	46	-0.560638	-1.77269	0.00060423	0.236689	1	1354
WANG_BARRETTS_ESOPHAGUS_AND_ESOPHAGUS_CANCER_UP	10	-0.800968	-1.76718	0.00215517	0.246131	1	567
GO_ORGANIC_HYDROXY_COMPOUND_TRANSMEMBRANE_TRANSPORTER_ACTIVITY	21	-0.653789	-1.76597	0.00466045	0.241781	1	1661
WALLACE_PROSTATE_CANCER_RACE_UP	85	-0.500566	-1.76007	0	0.252872	1	2380
SMID_BREAST_CANCER_RELAPSE_IN_BRAIN_DN	28	-0.615063	-1.75677	0.00584036	0.256024	1	901
HADDAD_T_LYMPHOCYTE_AND_NK_PROGENITOR_DN	22	-0.644294	-1.7517	0.00259067	0.265718	1	1606
HALMOS_CEBPA_TARGETS_DN	13	-0.735292	-1.75164	0.0013468	0.257861	1	2287
REACTOME_IMMUNOREGULATORY_INTERACTIONS_BETWEEN_A_LYMPHOID_AND_A_NON_LYMPHOID_CELL	12	-0.752698	-1.75088	0.00420757	0.253301	1	1816
BOSCO_ALLERGEN_INDUCED_TH2_ASSOCIATED_MODULE	64	-0.523606	-1.74691	0.0006035	0.25958	1	1679
REACTOME_TRANSPORT_OF_GLUCOSE_AND_OTHER_SUGARS_BILE_SALTS_AND_ORGANIC_ACIDS_METAL_IONS_AND_AMINE_COMPOUNDS	43	-0.558122	-1.74371	0.00122624	0.263331	1	1661
KEGG_JAK_STAT_SIGNALING_PATHWAY	66	-0.517569	-1.74334	0.000585137	0.257653	1	3103
MIKKELSEN_MEF_ICP_WITH_H3K27ME3	72	-0.508108	-1.74065	0.00116279	0.260138	1	2989
REACTOME_GENERATION_OF_SECOND_MESSENGER_MOLECULES	10	-0.784612	-1.73964	0.000672495	0.257029	1	2031
BOYLAN_MULTIPLE_MYELOMA_PCA3_DN	25	-0.617533	-1.73921	0.00459921	0.25198	1	1474
NAGASHIMA_EGF_SIGNALING_UP	25	-0.616817	-1.73853	0.00573614	0.248318	1	3717
GO_HOMOPHILIC_CELL_ADHESION_VIA_PLASMA_MEMBRANE_ADHESION_MOLECULES	23	-0.628449	-1.73839	0.00257898	0.242871	1	1624
GO_CELL_CELL_ADHESION_VIA_PLASMA_MEMBRANE_ADHESION_MOLECULES	40	-0.563891	-1.73719	0.00186916	0.240873	1	2010
KEGG_ANTIGEN_PROCESSING_AND_PRESENTATION	20	-0.652181	-1.7366	0.00613079	0.23747	1	2594
ROVERSI_GLIOMA_COPY_NUMBER_DN	25	-0.622844	-1.7356	0.000641437	0.235151	1	3671
MIKKELSEN_MEF_HCP_WITH_H3K27ME3	185	-0.442028	-1.72564	0	0.261831	1	2913
GO_CYCLIC_NUCLEOTIDE_BIOSYNTHETIC_PROCESS	12	-0.73779	-1.72425	0.00402685	0.260728	1	712
GO_REGULATION_OF_G_PROTEIN_COUPLED_RECEPTOR_PROTEIN_SIGNALING_PATHWAY	60	-0.522354	-1.72425	0.00119261	0.255316	1	2468
BAUS_TFF2_TARGETS_UP	10	-0.763481	-1.72398	0.00891021	0.250911	1	1532
SANA_RESPONSE_TO_IFNG_UP	25	-0.610437	-1.72229	0.00452196	0.251216	1	2358
GO_AXONEME_ASSEMBLY	17	-0.677673	-1.72082	0.00402685	0.25087	1	1098
GSE7218_IGM_VS_IGG_SIGNAL_THGOUGH_ANTIGEN_BCELL_DN	57	-0.518844	-1.71895	0.00175747	0.251775	1	2441
GSE41176_WT_VS_TAK1_KO_ANTI_IGM_STIM_BCELL_3H_UP	94	-0.476397	-1.71563	0	0.257512	1	3271
GO_REGULATION_OF_T_CELL_DIFFERENTIATION	36	-0.56195	-1.70862	0.00127226	0.275899	1	1560
GO_REGULATION_OF_MAST_CELL_ACTIVATION	22	-0.626899	-1.70734	0.00681199	0.275249	1	1823
PID_CD8_TCR_PATHWAY	21	-0.634142	-1.70582	0.00455433	0.275557	1	1896
SCHAEFFER_PROSTATE_DEVELOPMENT_48HR_UP	195	-0.43394	-1.70418	0	0.276442	1	2053
GO_AMIDE_TRANSPORT	35	-0.564624	-1.70049	0.00503145	0.2844	1	3040
GO_REGULATION_OF_LEUKOCYTE_MEDIATED_IMMUNITY	56	-0.517301	-1.69876	0.00119832	0.285796	1	1928
MARSHALL_VIRAL_INFECTION_RESPONSE_DN	16	-0.668903	-1.69568	0.0121049	0.291773	1	2093
GO_REGULATION_OF_LEUKOCYTE_MEDIATED_CYTOTOXICITY	11	-0.739716	-1.69214	0.00852273	0.299467	1	1288
HOQUE_METHYLATED_IN_CANCER	23	-0.614001	-1.69048	0.00327439	0.300642	1	2128
MCBRYAN_PUBERTAL_BREAST_4_5WK_UP	103	-0.467479	-1.68865	0	0.302453	1	1112
MAGRANGEAS_MULTIPLE_MYELOMA_IGG_VS_IGA_DN	14	-0.690286	-1.68837	0.00733823	0.298731	1	141
GO_COLUMNAR_CUBOIDAL_EPITHELIAL_CELL_DIFFERENTIATION	43	-0.539195	-1.68657	0.00372208	0.300263	1	1009
GO_RENAL_SYSTEM_VASCULATURE_DEVELOPMENT	11	-0.74537	-1.68559	0.00490884	0.29927	1	81
MIKKELSEN_ES_ICP_WITH_H3K4ME3_AND_H3K27ME3	49	-0.520951	-1.68043	0.00485732	0.313885	1	2444
REACTOME_REGULATION_OF_GENE_EXPRESSION_IN_BETA_CELLS	14	-0.682216	-1.68042	0.00624566	0.309327	1	3103
GO_INTRINSIC_APOPTOTIC_SIGNALING_PATHWAY_IN_RESPONSE_TO_DNA_DAMAGE_BY_P53_CLASS_MEDIATOR	16	-0.662795	-1.6776	0.00796813	0.315244	1	2242
GO_POSITIVE_REGULATION_OF_KIDNEY_DEVELOPMENT	11	-0.73426	-1.67598	0.00602007	0.316615	1	1504
GO_PHOSPHOLIPASE_C_ACTIVATING_G_PROTEIN_COUPLED_RECEPTOR_SIGNALING_PATHWAY	30	-0.577583	-1.67594	0.00776699	0.312297	1	1255
CHARAFE_BREAST_CANCER_LUMINAL_VS_MESENCHYMAL_UP	170	-0.433298	-1.67565	0	0.309073	1	2199
GO_T_CELL_DIFFERENTIATION	52	-0.51456	-1.67413	0.00245399	0.310612	1	2665
REACTOME_COMPLEMENT_CASCADE	14	-0.687372	-1.67096	0.0089779	0.318011	1	2528
GSE45365_CD8A_DC_VS_CD11B_DC_IFNAR_KO_MCMV_INFECTION_DN	46	-0.525117	-1.67042	0.00310559	0.31566	1	2786
GO_INTRINSIC_APOPTOTIC_SIGNALING_PATHWAY_BY_P53_CLASS_MEDIATOR	25	-0.595591	-1.66747	0.00977836	0.322323	1	2527
GO_MICROTUBULE_BUNDLE_FORMATION	23	-0.60131	-1.66637	0.0124427	0.322419	1	3339
GO_AXONEMAL_DYNEIN_COMPLEX_ASSEMBLY	10	-0.74661	-1.66393	0.00812458	0.327462	1	2770
GO_LEUKOCYTE_CELL_CELL_ADHESION	98	-0.465762	-1.6632	0.00168824	0.32614	1	3321
MIKKELSEN_MEF_LCP_WITH_H3K27ME3	23	-0.609683	-1.66238	0.00792602	0.325084	1	2951
GO_CORONARY_VASCULATURE_DEVELOPMENT	13	-0.693347	-1.66195	0.00825877	0.322657	1	1086
FLECHNER_BIOPSY_KIDNEY_TRANSPLANT_REJECTED_VS_OK_UP	28	-0.578266	-1.66186	0.00977836	0.319032	1	2675
ODONNELL_METASTASIS_UP	22	-0.613905	-1.65671	0.00595632	0.333979	1	2136
GO_REGULATION_OF_LEUKOCYTE_DIFFERENTIATION	78	-0.474278	-1.65469	0.000576037	0.337901	1	1677
GO_REGULATION_OF_CELL_KILLING	16	-0.664484	-1.65297	0.0128205	0.340578	1	1560
KEGG_PRIMARY_IMMUNODEFICIENCY	16	-0.652957	-1.65234	0.0149864	0.339005	1	1819
STOSSI_RESPONSE_TO_ESTRADIOL	13	-0.682939	-1.65001	0.00827586	0.344009	1	737
REACTOME_3_UTR_MEDIATED_TRANSLATIONAL_REGULATION	82	-0.470682	-1.64702	0.00231348	0.351986	1	6450
JAEGER_METASTASIS_DN	72	-0.482109	-1.64493	0.00596303	0.356286	1	2075
GSE17974_0H_VS_48H_IN_VITRO_ACT_CD4_TCELL_UP	56	-0.505298	-1.64308	0.00486027	0.359893	1	2993
GO_CARDIAC_VENTRICLE_MORPHOGENESIS	25	-0.590035	-1.64071	0.00585938	0.365582	1	2821
KEGG_NATURAL_KILLER_CELL_MEDIATED_CYTOTOXICITY	34	-0.554398	-1.64032	0.00622665	0.363138	1	2075
GO_REGULATION_OF_T_CELL_RECEPTOR_SIGNALING_PATHWAY	11	-0.722232	-1.63929	0.0111111	0.363605	1	2110
BIOCARTA_COMP_PATHWAY	11	-0.717138	-1.63862	0.012	0.362575	1	2528
KEGG_MATURITY_ONSET_DIABETES_OF_THE_YOUNG	19	-0.624603	-1.63852	0.0100267	0.359187	1	2756
GO_FAT_SOLUBLE_VITAMIN_METABOLIC_PROCESS	15	-0.670941	-1.63796	0.0124102	0.357704	1	345
GO_REGULATION_OF_CELL_CELL_ADHESION	129	-0.436873	-1.63731	0	0.356552	1	2775
BASSO_CD40_SIGNALING_UP	36	-0.541274	-1.63644	0.00570342	0.356394	1	3358
GSE37532_VISCERAL_ADIPOSE_TISSUE_VS_LN_DERIVED_TCONV_CD4_TCELL_DN	25	-0.582748	-1.63539	0.0154242	0.356838	1	3324
MCBRYAN_PUBERTAL_TGFB1_TARGETS_DN	28	-0.564105	-1.63537	0.0109536	0.353367	1	2107
GSE17974_IL4_AND_ANTI_IL12_VS_UNTREATED_6H_ACT_CD4_TCELL_UP	55	-0.499667	-1.63341	0.00477327	0.357337	1	2964
GO_REGULATION_OF_HOMOTYPIC_CELL_CELL_ADHESION	98	-0.456851	-1.63335	0.000555864	0.354044	1	2405
TAATTA_CHX10_01	51	-0.504707	-1.63334	0.00549115	0.350648	1	3105
GO_REGULATION_OF_REGULATED_SECRETORY_PATHWAY	48	-0.509261	-1.63139	0.00365631	0.354874	1	1823
GSE7460_CD8_TCELL_VS_CD4_TCELL_ACT_UP	72	-0.473426	-1.63057	0.00472534	0.354713	1	2608
CERVERA_SDHB_TARGETS_1_DN	11	-0.705306	-1.62967	0.0153739	0.354588	1	351
GO_CYCLIC_NUCLEOTIDE_METABOLIC_PROCESS	16	-0.650477	-1.62744	0.015873	0.359808	1	712
GSE33513_TCF7_KO_VS_HET_EARLY_THYMIC_PROGENITOR_UP	61	-0.487872	-1.62635	0.00408163	0.3607	1	1018
TURASHVILI_BREAST_LOBULAR_CARCINOMA_VS_DUCTAL_NORMAL_DN	42	-0.522372	-1.62593	0.00503145	0.359015	1	2748
GO_LYMPHOCYTE_ACTIVATION	131	-0.435544	-1.62589	0.00053135	0.355855	1	2005
LIU_CDX2_TARGETS_UP	14	-0.671386	-1.62566	0.0134771	0.353536	1	95
GSE21360_PRIMARY_VS_TERTIARY_MEMORY_CD8_TCELL_DN	79	-0.463997	-1.62552	0.00347423	0.350825	1	2716
GO_CELL_FATE_DETERMINATION	18	-0.62801	-1.62467	0.0186916	0.350999	1	2041
PID_IL3_PATHWAY	13	-0.681047	-1.62414	0.0133146	0.349925	1	2093
PID_PI3KCI_PATHWAY	22	-0.600765	-1.6238	0.0144547	0.348172	1	2405
PID_IL12_2PATHWAY	23	-0.59852	-1.62314	0.00867245	0.347528	1	2964
GO_REGULATION_OF_LEUKOCYTE_DEGRANULATION	21	-0.605185	-1.62269	0.0130719	0.346192	1	1823
GO_RENAL_SYSTEM_PROCESS	37	-0.533601	-1.6217	0.00755667	0.346922	1	1137
GO_NEGATIVE_REGULATION_OF_SECRETION	81	-0.465524	-1.62068	0.00351082	0.347969	1	2115
GO_LEUKOCYTE_DIFFERENTIATION	107	-0.446131	-1.62022	0	0.346738	1	2675
GO_NON_MEMBRANE_SPANNING_PROTEIN_TYROSINE_KINASE_ACTIVITY	20	-0.609148	-1.61957	0.011984	0.346264	1	2405
GO_LEUKOCYTE_ACTIVATION	158	-0.4237	-1.61823	0	0.348502	1	2005
GSE40666_STAT1_KO_VS_STAT4_KO_CD8_TCELL_WITH_IFNA_STIM_90MIN_DN	53	-0.494163	-1.61373	0.00664251	0.363085	1	3481
GSE360_L_DONOVANI_VS_B_MALAYI_HIGH_DOSE_DC_UP	71	-0.468113	-1.61369	0.00348432	0.360352	1	2120
GSE17974_CTRL_VS_ACT_IL4_AND_ANTI_IL12_48H_CD4_TCELL_UP	60	-0.482257	-1.61091	0.00597729	0.368266	1	3079
ENGELMANN_CANCER_PROGENITORS_DN	23	-0.59164	-1.61049	0.015252	0.366931	1	1105
GO_B_CELL_RECEPTOR_SIGNALING_PATHWAY	12	-0.689634	-1.6101	0.0186079	0.365474	1	3329
GO_PEPTIDYL_TYROSINE_AUTOPHOSPHORYLATION	16	-0.631558	-1.6094	0.0200133	0.365245	1	2405
GO_LYMPHOCYTE_DIFFERENTIATION	80	-0.462352	-1.60803	0.0039818	0.367552	1	2665
GO_IMMUNE_RESPONSE	306	-0.391694	-1.608	0	0.364816	1	2536
MIKKELSEN_MCV6_ICP_WITH_H3K27ME3	23	-0.587067	-1.60787	0.0141034	0.362519	1	2234
GO_LYMPHOCYTE_MIGRATION	10	-0.711886	-1.60753	0.015896	0.361075	1	490
MIKKELSEN_MCV6_LCP_WITH_H3K4ME3	34	-0.543975	-1.60589	0.00814536	0.364654	1	1746
GO_EXCITATORY_POSTSYNAPTIC_POTENTIAL	11	-0.701192	-1.60471	0.0141892	0.366389	1	1451
GO_CELL_ACTIVATION	211	-0.406872	-1.60428	0.0010142	0.36539	1	2054
BOYLAN_MULTIPLE_MYELOMA_PCA1_UP	28	-0.559931	-1.60408	0.0131062	0.363516	1	2964
GSE2706_UNSTIM_VS_2H_LPS_DC_DN	57	-0.482559	-1.60349	0.00537634	0.363049	1	2741
REACTOME_REGULATION_OF_BETA_CELL_DEVELOPMENT	18	-0.611246	-1.60342	0.0249836	0.360668	1	3103
GO_CELL_ACTIVATION_INVOLVED_IN_IMMUNE_RESPONSE	56	-0.488351	-1.60315	0.00479616	0.359125	1	1810
GOLUB_ALL_VS_AML_DN	13	-0.666324	-1.60227	0.0196744	0.359897	1	3
GSE22886_NAIVE_CD4_TCELL_VS_NEUTROPHIL_DN	69	-0.472008	-1.60176	0.00587889	0.359325	1	3321
LEE_DIFFERENTIATING_T_LYMPHOCYTE	62	-0.475331	-1.60161	0.00409596	0.357326	1	2910
GSE16450_IMMATURE_VS_MATURE_NEURON_CELL_LINE_UP	53	-0.491954	-1.60019	0.00722022	0.35988	1	3019
GO_CELLULAR_RESPONSE_TO_DRUG	29	-0.553131	-1.60005	0.0141207	0.357889	1	2092
GO_REGULATION_OF_HEMOPOIESIS	106	-0.43931	-1.59961	0.00386954	0.357121	1	2021
GO_ISOPRENOID_BINDING	18	-0.618489	-1.59804	0.0239173	0.36044	1	730
GO_ADAPTIVE_IMMUNE_RESPONSE	75	-0.463886	-1.59705	0.00465387	0.361664	1	4069
GSE10325_LUPUS_CD4_TCELL_VS_LUPUS_BCELL_UP	76	-0.465048	-1.59639	0.00347021	0.361762	1	2093
GO_IMMUNE_EFFECTOR_PROCESS	171	-0.412554	-1.59494	0.00103146	0.364693	1	4069
YAMASHITA_LIVER_CANCER_STEM_CELL_DN	26	-0.567606	-1.59283	0.0167634	0.370144	1	1891
BENPORATH_PRC2_TARGETS	222	-0.401234	-1.59192	0	0.371323	1	2841
GO_MAST_CELL_GRANULE	10	-0.70982	-1.59002	0.0207182	0.376038	1	1024
GO_NEGATIVE_REGULATION_OF_CELL_CELL_ADHESION	41	-0.513198	-1.58888	0.00977995	0.377836	1	2736
KEGG_HEMATOPOIETIC_CELL_LINEAGE	18	-0.617312	-1.58878	0.0205479	0.375759	1	1732
GO_RETINOIC_ACID_METABOLIC_PROCESS	11	-0.693291	-1.58821	0.0206469	0.375562	1	621
GO_CELL_CELL_ADHESION	186	-0.408616	-1.58632	0.000514403	0.380192	1	3015
REACTOME_AMINE_COMPOUND_SLC_TRANSPORTERS	10	-0.713283	-1.58627	0.0188153	0.377959	1	2305
BENPORATH_ES_WITH_H3K27ME3	366	-0.382399	-1.58518	0	0.379849	1	2841
GO_PROTEIN_SECRETION	39	-0.521783	-1.58475	0.0112289	0.3791	1	3232
GSE10325_CD4_TCELL_VS_BCELL_UP	77	-0.456294	-1.58301	0.00512821	0.383536	1	2214
GO_SYMPORTER_ACTIVITY	61	-0.474503	-1.58241	0.00608643	0.383598	1	3496
MOREAUX_MULTIPLE_MYELOMA_BY_TACI_UP	134	-0.420871	-1.58187	0.00210748	0.38326	1	3329
GO_CYTOKINE_RECEPTOR_ACTIVITY	26	-0.554412	-1.58067	0.0213454	0.385401	1	2678
GO_BRUSH_BORDER_MEMBRANE	21	-0.59379	-1.58066	0.0130463	0.383079	1	1532
GO_POSITIVE_REGULATION_OF_HEMOPOIESIS	55	-0.480515	-1.57878	0.010863	0.387976	1	1677
GSE13522_WT_VS_IFNAR_KO_SKING_T_CRUZI_Y_STRAIN_INF_UP	65	-0.468536	-1.57763	0.00931858	0.390096	1	2046
ZHAN_EARLY_DIFFERENTIATION_GENES_DN	22	-0.579008	-1.57745	0.0192563	0.388473	1	1785
GO_SIDE_OF_MEMBRANE	140	-0.414901	-1.57739	0.00211528	0.386341	1	3245
DUAN_PRDM5_TARGETS	29	-0.546093	-1.57686	0.0175553	0.386131	1	2383
GO_STEROID_HORMONE_RECEPTOR_ACTIVITY	27	-0.554526	-1.57558	0.0136452	0.388667	1	1987
GSE23568_ID3_TRANSDUCED_VS_ID3_KO_CD8_TCELL_UP	96	-0.437965	-1.57504	0.00279955	0.388434	1	2110
GO_RESPONSE_TO_AMMONIUM_ION	21	-0.583028	-1.57487	0.0223124	0.386853	1	2210
GO_AMMONIUM_TRANSMEMBRANE_TRANSPORTER_ACTIVITY	10	-0.701683	-1.57294	0.0211416	0.392255	1	1661
GSE41867_DAY6_VS_DAY15_LCMV_CLONE13_EFFECTOR_CD8_TCELL_UP	38	-0.513147	-1.56995	0.0177215	0.401668	1	3201
GO_REGULATION_OF_MAST_CELL_ACTIVATION_INVOLVED_IN_IMMUNE_RESPONSE	18	-0.605252	-1.56816	0.0194049	0.406348	1	1823
UZONYI_RESPONSE_TO_LEUKOTRIENE_AND_THROMBIN	18	-0.597242	-1.56806	0.019398	0.404399	1	4504
GO_HORMONE_TRANSPORT	35	-0.51935	-1.56778	0.0153846	0.403249	1	3232
REACTOME_IL_3_5_AND_GM_CSF_SIGNALING	19	-0.592897	-1.56712	0.0209014	0.403639	1	2550
GO_POSITIVE_REGULATION_OF_BMP_SIGNALING_PATHWAY	13	-0.663616	-1.56569	0.0264026	0.40701	1	1504
GO_RNA_POLYMERASE_II_TRANSCRIPTION_FACTOR_ACTIVITY_SEQUENCE_SPECIFIC_DNA_BINDING	257	-0.389565	-1.56503	0	0.407342	1	3144
GO_POSITIVE_REGULATION_OF_ENDOTHELIAL_CELL_DIFFERENTIATION	11	-0.679684	-1.5643	0.0266758	0.408042	1	2234
GO_CELL_MATURATION	53	-0.480174	-1.56399	0.00659868	0.406957	1	1354
PID_IL4_2PATHWAY	28	-0.549148	-1.56179	0.012945	0.413592	1	2503
GO_MYELOID_CELL_DIFFERENTIATION	76	-0.450725	-1.56112	0.00576701	0.414071	1	2775
GO_MONOCARBOXYLIC_ACID_TRANSMEMBRANE_TRANSPORTER_ACTIVITY	19	-0.589006	-1.56068	0.0204082	0.413643	1	1167
GSE36891_POLYIC_TLR3_VS_PAM_TLR2_STIM_PERITONEAL_MACROPHAGE_UP	65	-0.45978	-1.55943	0.0118624	0.416435	1	2189
GSE2706_UNSTIM_VS_2H_LPS_AND_R848_DC_DN	58	-0.476488	-1.55928	0.00942285	0.414739	1	4138
MASRI_RESISTANCE_TO_TAMOXIFEN_AND_AROMATASE_INHIBITORS_UP	10	-0.68711	-1.55889	0.0286513	0.41412	1	631
STEGER_ADIPOGENESIS_UP	10	-0.699402	-1.55646	0.0259104	0.42192	1	1178
KEGG_RETINOL_METABOLISM	18	-0.604881	-1.55595	0.023427	0.421741	1	563
SOX5_01	109	-0.428259	-1.55511	0.00165289	0.422807	1	3075
GO_NEGATIVE_REGULATION_OF_IMMUNE_RESPONSE	33	-0.524471	-1.5535	0.0182161	0.427298	1	1896
GSE19888_CTRL_VS_A3R_INHIBITOR_TREATED_MAST_CELL_DN	67	-0.459016	-1.55308	0.00874126	0.426814	1	4274
GO_MONOCARBOXYLIC_ACID_TRANSPORT	44	-0.494552	-1.54906	0.013269	0.441343	1	2062
GO_SOLUTE_SODIUM_SYMPORTER_ACTIVITY	22	-0.577311	-1.54901	0.0234987	0.439296	1	2305
PID_CMYB_PATHWAY	48	-0.482909	-1.549	0.0078125	0.437069	1	2620
GO_SECONDARY_METABOLIC_PROCESS	24	-0.55831	-1.54886	0.0207927	0.435503	1	2783
GO_REGULATION_OF_ADAPTIVE_IMMUNE_RESPONSE	44	-0.492169	-1.54855	0.0123916	0.43459	1	1928
GO_PEPTIDE_HORMONE_BINDING	14	-0.63228	-1.54826	0.0325936	0.433582	1	1581
GO_REGULATION_OF_INSULIN_SECRETION_INVOLVED_IN_CELLULAR_RESPONSE_TO_GLUCOSE_STIMULUS	26	-0.552724	-1.54774	0.0177749	0.433604	1	2756
GO_NEGATIVE_REGULATION_OF_TRANSPORTER_ACTIVITY	27	-0.540816	-1.54676	0.0257732	0.43555	1	2823
GO_REGULATION_OF_INTERFERON_GAMMA_PRODUCTION	31	-0.531136	-1.54666	0.0225282	0.433844	1	2380
GO_VASOCONSTRICTION	12	-0.660484	-1.54549	0.040568	0.436549	1	722
KEGG_LONG_TERM_POTENTIATION	23	-0.555463	-1.54477	0.025557	0.437384	1	831
GO_SODIUM_ION_TRANSPORT	45	-0.485651	-1.54395	0.018622	0.438648	1	1167
GO_DOPAMINE_RECEPTOR_SIGNALING_PATHWAY	11	-0.681221	-1.54344	0.0323691	0.438626	1	3245
GO_REGULATION_OF_CELL_FATE_COMMITMENT	10	-0.670157	-1.54203	0.0419929	0.442321	1	1288
ROZANOV_MMP14_TARGETS_DN	15	-0.618672	-1.54174	0.0318644	0.441351	1	2137
GSE22886_NAIVE_CD8_TCELL_VS_MONOCYTE_UP	67	-0.453115	-1.54126	0.00830368	0.441217	1	2122
GO_G_PROTEIN_COUPLED_RECEPTOR_SIGNALING_PATHWAY	218	-0.388108	-1.54034	0	0.442868	1	2589
GO_REGULATION_OF_CELL_ACTIVATION	152	-0.403832	-1.53999	0.00311365	0.442281	1	2220
GO_NEGATIVE_REGULATION_OF_PROTEIN_KINASE_B_SIGNALING	14	-0.627715	-1.53908	0.0314802	0.443987	1	3218
WIELAND_UP_BY_HBV_INFECTION	41	-0.495244	-1.53863	0.0197287	0.443779	1	3664
ST_T_CELL_SIGNAL_TRANSDUCTION	21	-0.576556	-1.53837	0.0292778	0.442768	1	3329
GO_ADHERENS_JUNCTION_ORGANIZATION	30	-0.526613	-1.5378	0.0243278	0.443059	1	813
GSE10325_CD4_TCELL_VS_MYELOID_DN	72	-0.448675	-1.53742	0.0111502	0.442589	1	3880
GO_NEGATIVE_REGULATION_OF_PEPTIDE_SECRETION	23	-0.560348	-1.53665	0.029316	0.443717	1	2115
GO_ALPHA_BETA_T_CELL_DIFFERENTIATION	17	-0.608298	-1.53611	0.0257596	0.443978	1	1733
GO_MYELOID_LEUKOCYTE_DIFFERENTIATION	33	-0.516159	-1.53548	0.0252525	0.444563	1	1560
GO_EXTRINSIC_COMPONENT_OF_CYTOPLASMIC_SIDE_OF_PLASMA_MEMBRANE	41	-0.491123	-1.53517	0.0164975	0.443816	1	3245
MEISSNER_BRAIN_HCP_WITH_H3_UNMETHYLATED	14	-0.633894	-1.53442	0.0314026	0.444926	1	1265
GSE21546_UNSTIM_VS_ANTI_CD3_STIM_SAP1A_KO_AND_ELK1_KO_DP_THYMOCYTES_UP	53	-0.47684	-1.53427	0.0192539	0.443528	1	2021
SCHUETZ_BREAST_CANCER_DUCTAL_INVASIVE_DN	31	-0.52163	-1.5342	0.0219213	0.441892	1	2094
GO_NEGATIVE_REGULATION_OF_JNK_CASCADE	18	-0.58913	-1.53292	0.0407091	0.445202	1	4349
GSE23568_CTRL_TRANSDUCED_VS_WT_CD8_TCELL_DN	88	-0.43364	-1.53245	0.00449438	0.445178	1	2110
GSE9601_NFKB_INHIBITOR_VS_PI3K_INHIBITOR_TREATED_HCMV_INF_MONOCYTE_DN	81	-0.441176	-1.53042	0.0097254	0.451753	1	2524
GO_NEGATIVE_REGULATION_OF_CYCLIN_DEPENDENT_PROTEIN_KINASE_ACTIVITY	18	-0.596926	-1.53041	0.0349228	0.449782	1	1500
BENPORATH_SUZ12_TARGETS	356	-0.371505	-1.52969	0	0.450931	1	2951
GO_CYTOLYSIS	11	-0.668874	-1.52905	0.0377887	0.451752	1	2284
GSE17974_IL4_AND_ANTI_IL12_VS_UNTREATED_48H_ACT_CD4_TCELL_DN	53	-0.469976	-1.52851	0.0115152	0.452093	1	3177
MIKKELSEN_IPS_LCP_WITH_H3K4ME3	53	-0.469017	-1.52785	0.014997	0.452876	1	3850
GO_REGULATION_OF_KIDNEY_DEVELOPMENT	18	-0.582942	-1.5278	0.0376851	0.451123	1	3277
GO_POSITIVE_REGULATION_OF_TRANSCRIPTION_FACTOR_IMPORT_INTO_NUCLEUS	23	-0.551826	-1.52752	0.019411	0.450325	1	2281
GSE33162_HDAC3_KO_VS_HDAC3_KO_4H_LPS_STIM_MACROPHAGE_DN	70	-0.446259	-1.52704	0.0105202	0.450472	1	2978
WORSCHECH_TUMOR_EVASION_AND_TOLEROGENICITY_UP	11	-0.665729	-1.5265	0.0419486	0.450731	1	1560
GO_NAD_METABOLIC_PROCESS	28	-0.524254	-1.52622	0.0283871	0.449919	1	719
GO_INTRINSIC_APOPTOTIC_SIGNALING_PATHWAY_IN_RESPONSE_TO_DNA_DAMAGE	33	-0.511359	-1.52575	0.0295022	0.449918	1	2242
YU_MYC_TARGETS_DN	13	-0.635488	-1.5237	0.0437086	0.456505	1	2214
CCAWWNAAGG_SRF_Q4	34	-0.509554	-1.52338	0.0249201	0.456007	1	3147
GO_POSITIVE_REGULATION_OF_INTERFERON_GAMMA_PRODUCTION	22	-0.561727	-1.52337	0.0299172	0.454134	1	2380
GO_REGULATION_OF_ENDOTHELIAL_CELL_DIFFERENTIATION	17	-0.596968	-1.52306	0.0360419	0.45356	1	2234
GO_MESONEPHROS_DEVELOPMENT	40	-0.488766	-1.52237	0.0251256	0.454666	1	1867
JECHLINGER_EPITHELIAL_TO_MESENCHYMAL_TRANSITION_DN	31	-0.521577	-1.52136	0.0260648	0.457183	1	1870
PEPPER_CHRONIC_LYMPHOCYTIC_LEUKEMIA_UP	11	-0.660142	-1.52	0.0490921	0.461151	1	641
GO_NEGATIVE_REGULATION_OF_PROTEIN_SECRETION	44	-0.480755	-1.51983	0.0206311	0.459917	1	2115
NIKOLSKY_BREAST_CANCER_6P24_P22_AMPLICON	11	-0.656196	-1.51982	0.0381471	0.458125	1	2096
GO_MICROVILLUS	32	-0.514134	-1.51866	0.0247619	0.461073	1	2209
SWEET_LUNG_CANCER_KRAS_DN	172	-0.392693	-1.51829	0.00202943	0.460807	1	1497
MIKKELSEN_ES_LCP_WITH_H3K4ME3	43	-0.482577	-1.51822	0.018797	0.459238	1	3850
GO_LEUKOCYTE_MEDIATED_IMMUNITY	65	-0.449292	-1.51797	0.0159198	0.45848	1	4069
ACEVEDO_FGFR1_TARGETS_IN_PROSTATE_CANCER_MODEL_DN	113	-0.415136	-1.51768	0.00328587	0.457889	1	2059
GO_AMMONIUM_TRANSMEMBRANE_TRANSPORT	13	-0.636162	-1.51738	0.0433884	0.457297	1	2808
VALK_AML_CLUSTER_10	11	-0.663528	-1.51706	0.0363014	0.456831	1	763
MCBRYAN_PUBERTAL_BREAST_3_4WK_UP	81	-0.437104	-1.51691	0.00788288	0.455666	1	1990
GO_NUCLEAR_TRANSCRIBED_MRNA_POLY_A_TAIL_SHORTENING	14	-0.619607	-1.51683	0.0418605	0.454177	1	3685
CTCAAGA_MIR526B	29	-0.520959	-1.5157	0.0324675	0.457131	1	3082
REACTOME_G_ALPHA_Q_SIGNALLING_EVENTS	57	-0.458648	-1.51554	0.0144404	0.456036	1	1255
GO_HETEROPHILIC_CELL_CELL_ADHESION_VIA_PLASMA_MEMBRANE_CELL_ADHESION_MOLECULES	15	-0.616197	-1.51483	0.0431849	0.45704	1	1932
GO_NEGATIVE_REGULATION_OF_CELL_ADHESION	72	-0.441235	-1.51234	0.0134582	0.465641	1	2758
WESTON_VEGFA_TARGETS_3HR	29	-0.518319	-1.51182	0.0338658	0.466105	1	2093
GO_HORMONE_MEDIATED_SIGNALING_PATHWAY	77	-0.432326	-1.51168	0.0115741	0.464841	1	2148
GSE43955_10H_VS_30H_ACT_CD4_TCELL_WITH_TGFB_IL6_DN	81	-0.432797	-1.51141	0.0075406	0.46419	1	2625
GO_RESPONSE_TO_AMPHETAMINE	13	-0.6287	-1.51113	0.0458276	0.46364	1	3265
GO_DIGESTIVE_SYSTEM_DEVELOPMENT	65	-0.444952	-1.51106	0.0176678	0.462207	1	3176
SMID_BREAST_CANCER_NORMAL_LIKE_UP	134	-0.405645	-1.51081	0.00784929	0.461535	1	1881
GSE28130_ACTIVATED_VS_INDUCEED_TREG_DN	75	-0.43727	-1.50899	0.0138488	0.467301	1	2597
GO_EPITHELIAL_CELL_DIFFERENTIATION	191	-0.385334	-1.50847	0.00361944	0.467719	1	2143
GO_ACTIN_BASED_CELL_PROJECTION	63	-0.449773	-1.50841	0.0137642	0.466222	1	2209
GO_REGULATION_OF_CHONDROCYTE_DIFFERENTIATION	16	-0.601138	-1.50788	0.0391247	0.466566	1	833
ONO_AML1_TARGETS_DN	13	-0.637306	-1.50764	0.0427807	0.465891	1	1560
GO_NEGATIVE_REGULATION_OF_MAPK_CASCADE	74	-0.437943	-1.50708	0.0127981	0.466462	1	4504
PID_IL2_STAT5_PATHWAY	15	-0.607447	-1.50608	0.043771	0.469015	1	2019
GO_ENDOCRINE_PROCESS	23	-0.549243	-1.50567	0.0340984	0.468917	1	1889
FUJII_YBX1_TARGETS_UP	15	-0.607541	-1.50553	0.0429326	0.467788	1	1385
REACTOME_TCR_SIGNALING	22	-0.560264	-1.50475	0.0382082	0.469244	1	2031
OHM_METHYLATED_IN_ADULT_CANCERS	18	-0.581659	-1.50467	0.0371599	0.467891	1	5229
GSE10325_CD4_TCELL_VS_MYELOID_UP	81	-0.430846	-1.50464	0.00982091	0.466306	1	2093
BILBAN_B_CLL_LPL_DN	12	-0.65025	-1.50417	0.0465925	0.466596	1	5142
GO_REGULATION_OF_B_CELL_MEDIATED_IMMUNITY	18	-0.571096	-1.50399	0.0392548	0.465665	1	3805
GO_PANCREAS_DEVELOPMENT	40	-0.487102	-1.50347	0.0267966	0.466163	1	2793
GO_CYTOKINE_PRODUCTION	37	-0.496126	-1.50333	0.0327869	0.465075	1	2536
GSE22886_NAIVE_CD8_TCELL_VS_NEUTROPHIL_DN	68	-0.442076	-1.50307	0.0134582	0.464471	1	3252
PID_CD8_TCR_DOWNSTREAM_PATHWAY	20	-0.566614	-1.50208	0.0491042	0.466852	1	2019
GO_REGULATION_OF_MYELOID_LEUKOCYTE_DIFFERENTIATION	38	-0.496443	-1.5018	0.0339716	0.4664	1	1677
RASHI_RESPONSE_TO_IONIZING_RADIATION_6	23	-0.551061	-1.50163	0.0346632	0.465433	1	1992
GO_REGULATION_OF_LYMPHOCYTE_DIFFERENTIATION	45	-0.479981	-1.50085	0.0235935	0.467157	1	1560
GO_NEGATIVE_REGULATION_OF_STRESS_ACTIVATED_PROTEIN_KINASE_SIGNALING_CASCADE	22	-0.551146	-1.50013	0.0398954	0.468474	1	4349
OSADA_ASCL1_TARGETS_UP	16	-0.596835	-1.49992	0.0495924	0.467707	1	1000
GO_EXTERNAL_SIDE_OF_PLASMA_MEMBRANE	62	-0.449236	-1.49867	0.0129717	0.471255	1	3092
RUTELLA_RESPONSE_TO_HGF_DN	91	-0.418965	-1.49703	0.0107893	0.476383	1	3321
GO_POSITIVE_REGULATION_OF_LYMPHOCYTE_DIFFERENTIATION	28	-0.516621	-1.49693	0.0365385	0.47519	1	1560
GO_REGULATION_OF_OSTEOCLAST_DIFFERENTIATION	20	-0.559783	-1.49618	0.0404964	0.476787	1	1606
GO_POSITIVE_REGULATION_OF_LEUKOCYTE_DEGRANULATION	10	-0.676262	-1.49573	0.0367036	0.477076	1	1823
GSE7460_CD8_TCELL_VS_TREG_ACT_UP	63	-0.447455	-1.49516	0.00887049	0.477828	1	2649
GO_LUNG_ALVEOLUS_DEVELOPMENT	20	-0.556948	-1.4947	0.0425815	0.47822	1	1784
GO_ENTEROENDOCRINE_CELL_DIFFERENTIATION	11	-0.65401	-1.49428	0.0495119	0.478395	1	821
GO_RESPONSE_TO_AMINE	23	-0.548756	-1.49306	0.0337748	0.481955	1	1889
MEISSNER_NPC_HCP_WITH_H3K4ME2_AND_H3K27ME3	113	-0.40536	-1.49295	0.00542888	0.480793	1	2390
GO_MYELOID_CELL_ACTIVATION_INVOLVED_IN_IMMUNE_RESPONSE	19	-0.570907	-1.49271	0.040273	0.480076	1	1606
RIZ_ERYTHROID_DIFFERENTIATION_APOBEC2	13	-0.628627	-1.49209	0.0467797	0.481103	1	379
GO_CARDIAC_SEPTUM_DEVELOPMENT	38	-0.490861	-1.49161	0.0324954	0.481499	1	505
GSE25123_CTRL_VS_ROSIGLITAZONE_STIM_PPARG_KO_MACROPHAGE_UP	56	-0.453335	-1.49151	0.0194411	0.480351	1	2567
GO_REGULATION_OF_THYMOCYTE_AGGREGATION	11	-0.657278	-1.49116	0.0436264	0.480175	1	1399
GO_POSITIVE_REGULATION_OF_SYNAPSE_ASSEMBLY	17	-0.582574	-1.49006	0.0446965	0.483198	1	1932
HOWLIN_PUBERTAL_MAMMARY_GLAND	20	-0.559021	-1.48933	0.0449966	0.48464	1	1384
JAATINEN_HEMATOPOIETIC_STEM_CELL_DN	67	-0.437392	-1.48911	0.0183541	0.484005	1	2214
GO_SH3_SH2_ADAPTOR_ACTIVITY	19	-0.560425	-1.48866	0.0597791	0.484255	1	1608
SCHLESINGER_METHYLATED_DE_NOVO_IN_CANCER	31	-0.506659	-1.48823	0.0346376	0.484464	1	2128
TIAN_TNF_SIGNALING_NOT_VIA_NFKB	12	-0.633439	-1.4881	0.0460572	0.483482	1	3248
GO_RESPONSE_TO_LITHIUM_ION	12	-0.631721	-1.48805	0.0453278	0.482149	1	880
GSE13887_RESTING_VS_NO_TREATED_CD4_TCELL_DN	49	-0.465647	-1.48683	0.0256261	0.485811	1	3313
VANASSE_BCL2_TARGETS_DN	29	-0.517682	-1.48452	0.0291262	0.494266	1	1859
GSE15733_BM_VS_SPLEEN_MEMORY_CD4_TCELL_UP	66	-0.440024	-1.48432	0.0159198	0.493511	1	4302
GO_CELLULAR_RESPONSE_TO_INTERFERON_GAMMA	31	-0.506774	-1.48349	0.0320924	0.495439	1	2396
GO_POSITIVE_REGULATION_OF_LEUKOCYTE_DIFFERENTIATION	42	-0.475427	-1.48221	0.0346566	0.499373	1	1677
GSE41176_WT_VS_TAK1_KO_UNSTIM_BCELL_DN	55	-0.453348	-1.48181	0.024808	0.499503	1	1610
GO_VENTRICULAR_CARDIAC_MUSCLE_TISSUE_DEVELOPMENT	16	-0.592965	-1.48138	0.0439122	0.499727	1	2821
PID_ARF6_PATHWAY	13	-0.621209	-1.48132	0.046034	0.498447	1	1792
GO_NADH_METABOLIC_PROCESS	19	-0.560854	-1.48109	0.0477124	0.497868	1	533
GSE3982_MAST_CELL_VS_NKCELL_DN	74	-0.42996	-1.48014	0.0162885	0.500478	1	3071
GSE3982_CENT_MEMORY_CD4_TCELL_VS_NKCELL_DN	77	-0.428742	-1.47975	0.0164223	0.500546	1	2403
BOYLAN_MULTIPLE_MYELOMA_C_D_DN	80	-0.418482	-1.47901	0.0127168	0.502101	1	2964
GO_PEPTIDE_SECRETION	22	-0.543447	-1.47695	0.0436482	0.509502	1	4384
GO_CELL_SURFACE_RECEPTOR_SIGNALING_PATHWAY_INVOLVED_IN_CELL_CELL_SIGNALING	30	-0.510139	-1.47682	0.0396104	0.508487	1	1897
GO_FILOPODIUM	30	-0.503462	-1.47565	0.0390775	0.51201	1	2018
ONDER_CDH1_TARGETS_2_DN	135	-0.395597	-1.4751	0.00745077	0.512893	1	2376
GSE17974_IL4_AND_ANTI_IL12_VS_UNTREATED_24H_ACT_CD4_TCELL_DN	39	-0.4825	-1.47315	0.034398	0.51984	1	2471
GO_METANEPHROS_DEVELOPMENT	32	-0.499007	-1.47294	0.0409731	0.519142	1	801
GO_REGULATION_OF_CALCIUM_MEDIATED_SIGNALING	40	-0.480196	-1.47277	0.0295203	0.518382	1	2079
GO_POSITIVE_REGULATION_OF_EPITHELIAL_CELL_DIFFERENTIATION	21	-0.545713	-1.47209	0.0464164	0.519763	1	2234
GO_CILIUM_MOVEMENT	18	-0.573604	-1.47146	0.0509511	0.520987	1	2770
TRAYNOR_RETT_SYNDROM_UP	18	-0.565043	-1.47131	0.0463749	0.520048	1	1216
GO_SOLUTE_CATION_SYMPORTER_ACTIVITY	41	-0.477628	-1.47056	0.0342205	0.521802	1	2305
GO_POSITIVE_REGULATION_OF_CARDIAC_MUSCLE_TISSUE_DEVELOPMENT	15	-0.583633	-1.47045	0.0585774	0.520738	1	2620
WINNEPENNINCKX_MELANOMA_METASTASIS_DN	12	-0.626999	-1.46868	0.0600135	0.527062	1	411
HNF6_Q6	82	-0.418704	-1.46844	0.0156431	0.526536	1	3376
GSE360_DC_VS_MAC_M_TUBERCULOSIS_UP	73	-0.429345	-1.46734	0.0184964	0.529856	1	1991
GO_ADENYLATE_CYCLASE_MODULATING_G_PROTEIN_COUPLED_RECEPTOR_SIGNALING_PATHWAY	50	-0.459316	-1.46705	0.0217129	0.529591	1	3639
GO_POSITIVE_REGULATION_OF_EPITHELIAL_CELL_PROLIFERATION	65	-0.434994	-1.46664	0.0233918	0.529842	1	2388
ZHU_CMV_8_HR_DN	25	-0.526373	-1.46584	0.0557717	0.531868	1	1759
GSE5679_PPARG_LIGAND_ROSIGLITAZONE_VS_ROSIGLITAZONE_AND_RARA_AGONIST_AM580_TREATED_DC_DN	74	-0.42688	-1.46555	0.0256264	0.531648	1	2771
REACTOME_GASTRIN_CREB_SIGNALLING_PATHWAY_VIA_PKC_AND_MAPK	67	-0.430159	-1.46525	0.0187025	0.531479	1	1255
GSE16385_ROSIGLITAZONE_IFNG_TNF_VS_IL4_STIM_MACROPHAGE_UP	77	-0.422423	-1.46493	0.0163839	0.531338	1	3309
GSE17974_0H_VS_12H_IN_VITRO_ACT_CD4_TCELL_UP	57	-0.44766	-1.46479	0.0213777	0.530491	1	3262
GO_ANTIGEN_RECEPTOR_MEDIATED_SIGNALING_PATHWAY	85	-0.416834	-1.46415	0.0112613	0.531817	1	3390
GO_NEUROTRANSMITTER_METABOLIC_PROCESS	14	-0.606249	-1.46403	0.059399	0.530786	1	2140
GO_TRANSCRIPTION_FACTOR_ACTIVITY_RNA_POLYMERASE_II_CORE_PROMOTER_PROXIMAL_REGION_SEQUENCE_SPECIFIC_BINDING	152	-0.3847	-1.46336	0.0093361	0.532168	1	3065
VALK_AML_CLUSTER_12	10	-0.657599	-1.46318	0.0530466	0.531409	1	519
GSE6090_UNSTIM_VS_DC-SIGN_STIM_DC_DN	39	-0.478042	-1.46248	0.0408805	0.53306	1	2736
GO_CELL_CELL_JUNCTION	133	-0.392184	-1.46198	0.00535045	0.533816	1	2327
GSE41087_WT_VS_FOXP3_MUT_ANTI_CD3_CD28_STIM_CD4_TCELL_UP	59	-0.441327	-1.46089	0.0231867	0.537193	1	3212
GO_NEGATIVE_REGULATION_OF_CATION_TRANSMEMBRANE_TRANSPORT	24	-0.525179	-1.45969	0.0512147	0.541119	1	2823
GO_POSITIVE_REGULATION_OF_CELL_ACTIVATION	94	-0.40838	-1.45961	0.0171723	0.53992	1	2204
GO_B_CELL_ACTIVATION	53	-0.451357	-1.45934	0.0294294	0.539636	1	1560
MIKKELSEN_IPS_ICP_WITH_H3K4ME3_AND_H327ME3	43	-0.466333	-1.45867	0.0289944	0.541181	1	3510
REACTOME_DEADENYLATION_OF_MRNA	10	-0.651548	-1.45661	0.0663842	0.549196	1	3202
GSE1432_CTRL_VS_IFNG_1H_MICROGLIA_DN	82	-0.416637	-1.45658	0.0156337	0.547797	1	2435
MARTORIATI_MDM4_TARGETS_NEUROEPITHELIUM_DN	60	-0.437188	-1.45632	0.0291147	0.547423	1	3324
GO_LABYRINTHINE_LAYER_DEVELOPMENT	19	-0.554658	-1.4558	0.0536913	0.548281	1	3333
GSE11057_EFF_MEM_VS_CENT_MEM_CD4_TCELL_DN	52	-0.44691	-1.45519	0.0298054	0.549625	1	2006
RAMALHO_STEMNESS_DN	25	-0.518206	-1.45484	0.051053	0.549689	1	2524
GO_REGULATION_OF_LYMPHOCYTE_MEDIATED_IMMUNITY	38	-0.472754	-1.45322	0.0397727	0.555567	1	1928
GO_IMMUNE_SYSTEM_DEVELOPMENT	250	-0.363024	-1.45026	0.00144858	0.567765	1	2819
PITX2_Q2	84	-0.412702	-1.44974	0.0210466	0.568611	1	1042
BENPORATH_EED_TARGETS	373	-0.346481	-1.44965	0	0.567472	1	2841
GO_ENDOTHELIAL_CELL_PROLIFERATION	12	-0.62019	-1.44927	0.0646698	0.567658	1	2632
GO_ACTIVATION_OF_IMMUNE_RESPONSE	168	-0.376331	-1.44814	0.00834202	0.571477	1	3390
GO_REGULATION_OF_BODY_FLUID_LEVELS	190	-0.371441	-1.44803	0.00306748	0.570462	1	3345
GO_REPRODUCTIVE_BEHAVIOR	16	-0.57476	-1.44799	0.0660939	0.569072	1	3551
GO_NEGATIVE_REGULATION_OF_FIBROBLAST_PROLIFERATION	13	-0.608542	-1.44754	0.0642265	0.569628	1	2077
GCGNNANTTCC_UNKNOWN	42	-0.4656	-1.44722	0.0404412	0.569631	1	2026
KIM_BIPOLAR_DISORDER_OLIGODENDROCYTE_DENSITY_CORR_DN	37	-0.483733	-1.4465	0.0493827	0.571549	1	2342
GO_NEGATIVE_REGULATION_OF_CYTOKINE_PRODUCTION	78	-0.41564	-1.44633	0.0258176	0.570851	1	2634
GO_ADP_METABOLIC_PROCESS	27	-0.505733	-1.44632	0.047526	0.569351	1	533
MEISSNER_NPC_HCP_WITH_H3K27ME3	29	-0.497211	-1.44612	0.0521628	0.56881	1	2128
GSE11864_CSF1_VS_CSF1_IFNG_IN_MAC_UP	69	-0.421816	-1.44462	0.0259965	0.57424	1	4020
GO_CYTOPLASMIC_SIDE_OF_MEMBRANE	69	-0.422605	-1.4443	0.029877	0.574254	1	3479
KEGG_COMPLEMENT_AND_COAGULATION_CASCADES	33	-0.488243	-1.44423	0.0428663	0.573069	1	2637
GO_SIGNALING_RECEPTOR_ACTIVITY	278	-0.356346	-1.443	0.00237417	0.5773	1	2337
GSE3982_BCELL_VS_NKCELL_DN	64	-0.427727	-1.44251	0.0254482	0.577995	1	3221
GSE40666_UNTREATED_VS_IFNA_STIM_STAT1_KO_CD8_TCELL_90MIN_UP	57	-0.434555	-1.44055	0.0301386	0.585733	1	2675
GO_POSITIVE_REGULATION_OF_MYELOID_CELL_DIFFERENTIATION	27	-0.499201	-1.43992	0.0525633	0.58708	1	2021
GO_POSITIVE_REGULATION_OF_CELL_CELL_ADHESION	78	-0.416944	-1.43981	0.0226629	0.586072	1	2775
GO_NEGATIVE_REGULATION_OF_TRANSCRIPTION_FROM_RNA_POLYMERASE_II_PROMOTER	335	-0.351897	-1.43964	0.000465983	0.585307	1	3271
LIM_MAMMARY_LUMINAL_MATURE_UP	47	-0.452327	-1.43959	0.0374923	0.583987	1	3054
MAHADEVAN_RESPONSE_TO_MP470_DN	12	-0.610767	-1.43944	0.0672677	0.583243	1	3248
GSE45739_UNSTIM_VS_ACD3_ACD28_STIM_NRAS_KO_CD4_TCELL_DN	52	-0.441586	-1.43851	0.0388524	0.586103	1	2019
GO_POSITIVE_REGULATION_OF_CELL_ADHESION	135	-0.384414	-1.4381	0.0130081	0.586576	1	2775
GSE41867_DAY8_VS_DAY15_LCMV_ARMSTRONG_EFFECTOR_CD8_TCELL_DN	48	-0.450702	-1.43792	0.0421503	0.585933	1	1288
GSE22886_IL2_VS_IL15_STIM_NKCELL_UP	60	-0.428992	-1.43776	0.0408526	0.585183	1	2957
GO_MONOVALENT_INORGANIC_CATION_TRANSPORT	161	-0.376148	-1.43765	0.00837696	0.584209	1	2189
MCCABE_HOXC6_TARGETS_CANCER_UP	13	-0.609125	-1.43758	0.0727763	0.583063	1	943
GSE21774_CD62L_POS_CD56_DIM_VS_CD62L_NEG_CD56_DIM_NK_CELL_DN	67	-0.423604	-1.4374	0.0268725	0.582412	1	2854
GO_RESPONSE_TO_BMP	35	-0.480766	-1.43718	0.0471757	0.58191	1	2234
GSE10325_BCELL_VS_MYELOID_DN	65	-0.427069	-1.43575	0.0276021	0.587241	1	3880
GO_POSITIVE_REGULATION_OF_LEUKOCYTE_MEDIATED_IMMUNITY	37	-0.470366	-1.4344	0.0501882	0.59221	1	1928
GO_NEGATIVE_REGULATION_OF_IMMUNE_SYSTEM_PROCESS	100	-0.399323	-1.43438	0.0170143	0.590798	1	2661
PID_NFAT_TFPATHWAY	16	-0.568962	-1.4341	0.0689655	0.590684	1	3481
GSE11961_GERMINAL_CENTER_BCELL_DAY7_VS_MEMORY_BCELL_DAY40_DN	72	-0.420155	-1.43375	0.0229682	0.590868	1	3495
GSE21774_CD62L_POS_CD56_BRIGHT_VS_CD62L_NEG_CD56_DIM_NK_CELL_UP	65	-0.428037	-1.43326	0.032014	0.59179	1	2803
REACTOME_INTERFERON_GAMMA_SIGNALING	18	-0.554256	-1.43274	0.0682594	0.592759	1	3078
GSE24142_EARLY_THYMIC_PROGENITOR_VS_DN2_THYMOCYTE_UP	67	-0.425636	-1.43261	0.028691	0.591891	1	2585
GO_PROTEIN_AUTOPHOSPHORYLATION	82	-0.408848	-1.4314	0.0229358	0.59608	1	2527
KEGG_FC_GAMMA_R_MEDIATED_PHAGOCYTOSIS	36	-0.474892	-1.43108	0.0483871	0.596104	1	3333
GO_SIGNALING_ADAPTOR_ACTIVITY	23	-0.526625	-1.42986	0.0656168	0.600484	1	1608
GO_INTEGRIN_MEDIATED_SIGNALING_PATHWAY	31	-0.495724	-1.42977	0.0483461	0.599438	1	1606
GO_INNATE_IMMUNE_RESPONSE	165	-0.374822	-1.42898	0.00685293	0.601709	1	3390
GSE32423_IL7_VS_IL7_IL4_NAIVE_CD8_TCELL_UP	70	-0.418928	-1.42838	0.0293255	0.603107	1	2585
GO_SINGLE_ORGANISM_CELL_ADHESION	164	-0.37142	-1.42816	0.012605	0.602691	1	3321
GO_REGULATION_OF_CD4_POSITIVE_ALPHA_BETA_T_CELL_ACTIVATION	11	-0.619695	-1.42778	0.0725462	0.603102	1	1560
GO_REGULATION_OF_IMMUNE_RESPONSE	295	-0.350957	-1.42731	0.00483793	0.603876	1	2528
LMO2COM_01	95	-0.397354	-1.42567	0.0232301	0.610405	1	2541
GO_REGULATION_OF_CELL_ADHESION	224	-0.359156	-1.42548	0.00301054	0.609858	1	2240
GO_TETRAPYRROLE_BINDING	44	-0.449346	-1.42545	0.0389922	0.608565	1	3200
REACTOME_INFLUENZA_VIRAL_RNA_TRANSCRIPTION_AND_REPLICATION	83	-0.408339	-1.42492	0.0286382	0.609653	1	6577
GSE17974_IL4_AND_ANTI_IL12_VS_UNTREATED_24H_ACT_CD4_TCELL_UP	51	-0.440903	-1.42474	0.0382803	0.609108	1	2968
GO_TRANSCRIPTIONAL_REPRESSOR_ACTIVITY_RNA_POLYMERASE_II_TRANSCRIPTION_REGULATORY_REGION_SEQUENCE_SPECIFIC_BINDING	61	-0.430181	-1.42464	0.0362448	0.60816	1	2915
GO_ADAPTIVE_IMMUNE_RESPONSE_BASED_ON_SOMATIC_RECOMBINATION_OF_IMMUNE_RECEPTORS_BUILT_FROM_IMMUNOGLOBULIN_SUPERFAMILY_DOMAINS	50	-0.442684	-1.42441	0.0353717	0.607819	1	4069
TONKS_TARGETS_OF_RUNX1_RUNX1T1_FUSION_HSC_UP	71	-0.414521	-1.42422	0.029912	0.607318	1	2192
GO_MECHANORECEPTOR_DIFFERENTIATION	16	-0.570856	-1.4239	0.0696452	0.607422	1	2945
GSE24574_BCL6_HIGH_TFH_VS_TCONV_CD4_TCELL_DN	71	-0.416266	-1.42356	0.0336427	0.607677	1	1167
GSE17186_NAIVE_VS_CD21HIGH_TRANSITIONAL_BCELL_UP	87	-0.406741	-1.42236	0.0245434	0.612024	1	2995
GO_LUNG_EPITHELIUM_DEVELOPMENT	15	-0.572088	-1.42195	0.0885989	0.612619	1	690
GSE360_CTRL_VS_T_GONDII_DC_DN	79	-0.411196	-1.42187	0.0293772	0.611566	1	3333
LANDIS_BREAST_CANCER_PROGRESSION_UP	17	-0.556857	-1.42179	0.0741979	0.610512	1	1604
GO_GLUCOSE_CATABOLIC_PROCESS	14	-0.588444	-1.42132	0.078629	0.611332	1	533
GO_REGULATION_OF_MESENCHYMAL_CELL_PROLIFERATION	18	-0.554448	-1.42108	0.0663165	0.611028	1	1409
GSE18791_CTRL_VS_NEWCASTLE_VIRUS_DC_1H_UP	34	-0.478347	-1.42083	0.0516252	0.610805	1	2028
GO_ADENYLATE_CYCLASE_INHIBITING_G_PROTEIN_COUPLED_RECEPTOR_SIGNALING_PATHWAY	26	-0.503171	-1.42077	0.0628307	0.609667	1	3639
GO_REGULATION_OF_ACTIN_CYTOSKELETON_REORGANIZATION	13	-0.596834	-1.42072	0.0745467	0.608536	1	2209
GO_DEFENSE_RESPONSE	361	-0.342759	-1.42051	0.000466853	0.60813	1	3390
STAMBOLSKY_TARGETS_OF_MUTATED_TP53_DN	16	-0.563115	-1.42023	0.0873392	0.608109	1	2021
RHEIN_ALL_GLUCOCORTICOID_THERAPY_UP	29	-0.493766	-1.42003	0.067559	0.607678	1	1881
GSE7509_UNSTIM_VS_FCGRIIB_STIM_DC_DN	58	-0.423997	-1.41977	0.0455076	0.607488	1	4228
GO_INTERFERON_GAMMA_MEDIATED_SIGNALING_PATHWAY	18	-0.54995	-1.41965	0.0740498	0.606681	1	3078
GSE41867_LCMV_ARMSTRONG_VS_CLONE13_DAY15_EFFECTOR_CD8_TCELL_DN	50	-0.440706	-1.41945	0.0423833	0.60625	1	2397
GO_REGULATION_OF_ANTIGEN_RECEPTOR_MEDIATED_SIGNALING_PATHWAY	14	-0.586209	-1.41945	0.0692464	0.604866	1	2110
GO_REGULATION_OF_EPITHELIAL_CELL_DIFFERENTIATION	49	-0.441757	-1.41933	0.0416667	0.604069	1	3277
PID_EPHRINB_REV_PATHWAY	13	-0.587793	-1.419	0.0787508	0.604268	1	3232
SMID_BREAST_CANCER_LUMINAL_B_UP	65	-0.424508	-1.41892	0.0343195	0.603272	1	1117
GCTTGAA_MIR498	46	-0.447135	-1.41864	0.0549451	0.603207	1	1476
GSE17974_IL4_AND_ANTI_IL12_VS_UNTREATED_72H_ACT_CD4_TCELL_UP	56	-0.428975	-1.41785	0.0367081	0.60556	1	1103
TURASHVILI_BREAST_LOBULAR_CARCINOMA_VS_LOBULAR_NORMAL_UP	50	-0.439478	-1.41761	0.040146	0.605285	1	2748
GO_BASOLATERAL_PLASMA_MEMBRANE	66	-0.421788	-1.41736	0.0336427	0.605122	1	2311
GO_MYELOID_LEUKOCYTE_MEDIATED_IMMUNITY	16	-0.555483	-1.4168	0.0833903	0.606523	1	1561
SERVITJA_LIVER_HNF1A_TARGETS_DN	65	-0.423616	-1.41678	0.0295858	0.605272	1	2503
KLEIN_PRIMARY_EFFUSION_LYMPHOMA_UP	17	-0.552556	-1.41677	0.0681967	0.603954	1	1370
GO_INDOLALKYLAMINE_METABOLIC_PROCESS	10	-0.626166	-1.41626	0.0777461	0.605015	1	2358
GO_NEGATIVE_REGULATION_OF_TRANSMEMBRANE_TRANSPORT	32	-0.475918	-1.4149	0.0534351	0.610102	1	3103
GO_TRANSCRIPTIONAL_ACTIVATOR_ACTIVITY_RNA_POLYMERASE_II_CORE_PROMOTER_PROXIMAL_REGION_SEQUENCE_SPECIFIC_BINDING	114	-0.384522	-1.41453	0.0178472	0.61044	1	2268
GO_REGULATION_OF_POSTSYNAPTIC_MEMBRANE_POTENTIAL	17	-0.544948	-1.4141	0.0850363	0.611186	1	1451
GO_MORPHOGENESIS_OF_EMBRYONIC_EPITHELIUM	55	-0.433107	-1.41403	0.0405244	0.610184	1	2613
HECKER_IFNB1_TARGETS	25	-0.503365	-1.41374	0.0706941	0.610234	1	2675
GRAHAM_CML_QUIESCENT_VS_NORMAL_DIVIDING_UP	17	-0.554327	-1.41361	0.0749319	0.609531	1	3226
GO_CELL_DIFFERENTIATION_INVOLVED_IN_KIDNEY_DEVELOPMENT	15	-0.568455	-1.41172	0.0793434	0.617183	1	81
REACTOME_NUCLEAR_RECEPTOR_TRANSCRIPTION_PATHWAY	22	-0.523294	-1.41055	0.0617761	0.621572	1	1870
ZHANG_ANTIVIRAL_RESPONSE_TO_RIBAVIRIN_UP	11	-0.618931	-1.41051	0.0943144	0.6204	1	1340
WANG_CLASSIC_ADIPOGENIC_TARGETS_OF_PPARG	12	-0.596635	-1.40977	0.0853659	0.622579	1	1178
GO_AROMATIC_AMINO_ACID_FAMILY_CATABOLIC_PROCESS	13	-0.59262	-1.40906	0.0911583	0.624666	1	3368
PID_RHOA_PATHWAY	12	-0.5927	-1.40893	0.0854167	0.623878	1	197
GSE21670_UNTREATED_VS_TGFB_TREATED_STAT3_KO_CD4_TCELL_DN	80	-0.398677	-1.4087	0.0295652	0.62359	1	3358
GO_NEGATIVE_REGULATION_OF_CYTOKINE_SECRETION	13	-0.581761	-1.40785	0.0819444	0.62642	1	1735
STREICHER_LSM1_TARGETS_UP	19	-0.540512	-1.40776	0.0793651	0.625493	1	937
GO_TONGUE_DEVELOPMENT	11	-0.620493	-1.40768	0.0890805	0.624543	1	1086
MEISSNER_BRAIN_HCP_WITH_H3K4ME2_AND_H3K27ME3	20	-0.533459	-1.40745	0.0810631	0.624262	1	1193
GO_OXYGEN_BINDING	10	-0.623329	-1.40742	0.0962224	0.623106	1	441
GO_LYSOSOME_LOCALIZATION	10	-0.630917	-1.40656	0.0902729	0.625926	1	398
EBAUER_TARGETS_OF_PAX3_FOXO1_FUSION_DN	22	-0.521175	-1.4062	0.0785714	0.626377	1	821
GO_QUATERNARY_AMMONIUM_GROUP_TRANSPORT	11	-0.612719	-1.40598	0.0881332	0.626171	1	2062
GSE9960_GRAM_NEG_VS_GRAM_NEG_AND_POS_SEPSIS_PBMC_UP	46	-0.440884	-1.40408	0.0460971	0.634138	1	2358
RAMASWAMY_METASTASIS_DN	28	-0.491011	-1.40389	0.0724359	0.633717	1	2966
GO_CCR4_NOT_COMPLEX	10	-0.628709	-1.40359	0.0915395	0.633775	1	3919
REACTOME_IL_2_SIGNALING	18	-0.534839	-1.40354	0.0791946	0.632644	1	1896
REACTOME_SIGNALING_BY_GPCR	191	-0.359537	-1.40324	0.0106925	0.632796	1	3576
REACTOME_GPCR_DOWNSTREAM_SIGNALING	143	-0.369983	-1.40263	0.0156926	0.634425	1	2589
TURASHVILI_BREAST_DUCTAL_CARCINOMA_VS_DUCTAL_NORMAL_DN	61	-0.418473	-1.40246	0.0477577	0.63392	1	958
FONTAINE_PAPILLARY_THYROID_CARCINOMA_DN	31	-0.477685	-1.40218	0.0582765	0.63393	1	1853
GO_PROTEIN_TYROSINE_KINASE_ACTIVITY	70	-0.411891	-1.40203	0.0347021	0.633323	1	3492
GO_APICAL_PART_OF_CELL	120	-0.377038	-1.40203	0.0212882	0.632042	1	2606
GSE15750_WT_VS_TRAF6KO_DAY10_EFF_CD8_TCELL_DN	71	-0.408664	-1.40138	0.0381062	0.633914	1	1889
GO_NEGATIVE_REGULATION_OF_HOMOTYPIC_CELL_CELL_ADHESION	25	-0.500446	-1.40126	0.0795601	0.633185	1	2736
SRY_01	95	-0.393286	-1.40092	0.0267045	0.633498	1	3387
GSE3039_NKT_CELL_VS_ALPHAALPHA_CD8_TCELL_DN	71	-0.411352	-1.40041	0.0351673	0.63468	1	2486
GSE43863_LY6C_INT_CXCR5POS_VS_LY6C_LOW_CXCR5NEG_EFFECTOR_CD4_TCELL_UP	76	-0.403993	-1.4003	0.0362277	0.633904	1	2204
GO_COLUMNAR_CUBOIDAL_EPITHELIAL_CELL_DEVELOPMENT	17	-0.548803	-1.39984	0.079175	0.634803	1	1720
GSE6259_FLT3L_INDUCED_DEC205_POS_DC_VS_CD4_TCELL_DN	43	-0.445084	-1.39928	0.0558894	0.636192	1	461
GO_ALPHA_BETA_T_CELL_ACTIVATION	21	-0.528034	-1.39915	0.0770227	0.635548	1	3975
SRY_02	99	-0.388118	-1.3987	0.0233352	0.636415	1	3025
GSE3982_EOSINOPHIL_VS_DC_UP	61	-0.418539	-1.39858	0.0428152	0.635754	1	3491
GGGCGGR_SP1_Q6	27	-0.486941	-1.39778	0.0711054	0.638266	1	1451
GSE30962_ACUTE_VS_CHRONIC_LCMV_PRIMARY_INF_CD8_TCELL_UP	75	-0.405465	-1.39771	0.0372743	0.637294	1	3126
GSE36826_WT_VS_IL1R_KO_SKIN_UP	74	-0.406273	-1.39722	0.0355097	0.638424	1	2226
GSE27670_CTRL_VS_BLIMP1_TRANSDUCED_GC_BCELL_UP	71	-0.405116	-1.39688	0.0345433	0.638817	1	2050
BOSCO_TH1_CYTOTOXIC_MODULE	36	-0.459558	-1.39643	0.0657568	0.639701	1	2964
GSE18791_CTRL_VS_NEWCASTLE_VIRUS_DC_2H_DN	46	-0.444826	-1.39619	0.0530918	0.639614	1	2441
GO_ERYTHROCYTE_HOMEOSTASIS	36	-0.465771	-1.39602	0.0541562	0.63914	1	2242
PLASARI_TGFB1_SIGNALING_VIA_NFIC_1HR_DN	43	-0.446355	-1.39532	0.0548367	0.641209	1	1920
GO_MONOCARBOXYLIC_ACID_BINDING	25	-0.494752	-1.39519	0.0808402	0.640574	1	896
GSE40666_WT_VS_STAT4_KO_CD8_TCELL_UP	47	-0.438555	-1.39496	0.0565584	0.640394	1	2821
GSE24574_BCL6_HIGH_TFH_VS_TCONV_CD4_TCELL_UP	81	-0.398626	-1.39492	0.0305652	0.639284	1	2074
JI_METASTASIS_REPRESSED_BY_STK11	11	-0.605001	-1.39483	0.101309	0.638423	1	3850
GRADE_COLON_VS_RECTAL_CANCER_DN	18	-0.536395	-1.39474	0.0854473	0.63761	1	395
GSE19825_CD24LOW_VS_IL2RA_HIGH_DAY3_EFF_CD8_TCELL_UP	90	-0.393558	-1.39471	0.0327499	0.636494	1	2130
GO_CYTOSOLIC_LARGE_RIBOSOMAL_SUBUNIT	48	-0.435165	-1.39427	0.0472393	0.637373	1	6240
GO_REGULATION_OF_INTERLEUKIN_4_PRODUCTION	10	-0.625722	-1.39411	0.103013	0.636879	1	667
GO_POSITIVE_REGULATION_OF_B_CELL_MEDIATED_IMMUNITY	13	-0.585118	-1.39272	0.089857	0.642385	1	3805
MARSON_FOXP3_TARGETS_DN	21	-0.514086	-1.39242	0.0853977	0.642563	1	2005
GSE15750_WT_VS_TRAF6KO_DAY6_EFF_CD8_TCELL_DN	70	-0.407298	-1.39232	0.0364491	0.641802	1	3490
GO_ORGANIC_CATION_TRANSPORT	10	-0.623979	-1.39199	0.0978571	0.642093	1	4265
GO_SMOOTH_MUSCLE_CONTRACTION	17	-0.538386	-1.39186	0.0951743	0.641462	1	3558
GO_PEPTIDE_RECEPTOR_ACTIVITY	33	-0.469624	-1.39125	0.0704315	0.64322	1	2823
GO_GLUTAMATE_METABOLIC_PROCESS	14	-0.568949	-1.39109	0.0937709	0.642742	1	2140
AIGNER_ZEB1_TARGETS	13	-0.578974	-1.39094	0.0910326	0.642175	1	1048
GO_G_PROTEIN_COUPLED_RECEPTOR_SIGNALING_PATHWAY_COUPLED_TO_CYCLIC_NUCLEOTIDE_SECOND_MESSENGER	58	-0.419738	-1.39033	0.0502067	0.643818	1	3639
KEGG_FC_EPSILON_RI_SIGNALING_PATHWAY	29	-0.48463	-1.39029	0.0721123	0.642742	1	3333
GO_NUCLEIC_ACID_BINDING_TRANSCRIPTION_FACTOR_ACTIVITY	407	-0.333013	-1.39005	0.000911993	0.64265	1	3079
GO_TRANSCRIPTION_FACTOR_ACTIVITY_DIRECT_LIGAND_REGULATED_SEQUENCE_SPECIFIC_DNA_BINDING	20	-0.525348	-1.39001	0.0839844	0.64161	1	1870
GSE22935_UNSTIM_VS_48H_MBOVIS_BCG_STIM_MYD88_KO_MACROPHAGE_UP	75	-0.401494	-1.38991	0.0371216	0.640833	1	2848
KLEIN_TARGETS_OF_BCR_ABL1_FUSION	18	-0.537749	-1.38977	0.0990033	0.640292	1	3605
DOANE_BREAST_CANCER_CLASSES_UP	28	-0.479157	-1.38945	0.0777497	0.640508	1	2094
GSE3982_NKCELL_VS_TH1_UP	58	-0.419719	-1.38893	0.0507463	0.641744	1	3329
DIRMEIER_LMP1_RESPONSE_EARLY	29	-0.47966	-1.38749	0.0795892	0.647581	1	4584
LU_IL4_SIGNALING	42	-0.441534	-1.3874	0.0586797	0.646751	1	3670
PID_PTP1B_PATHWAY	27	-0.484442	-1.38702	0.0842587	0.647306	1	2405
BRUINS_UVC_RESPONSE_VIA_TP53_GROUP_A	317	-0.338404	-1.38663	0.00238209	0.647966	1	2941
REACTOME_G_ALPHA_I_SIGNALLING_EVENTS	61	-0.41475	-1.38662	0.0499688	0.646766	1	3576
GO_DIGESTIVE_TRACT_MORPHOGENESIS	27	-0.480752	-1.38646	0.0805932	0.646312	1	913
GO_EXTRINSIC_COMPONENT_OF_PLASMA_MEMBRANE	55	-0.42291	-1.38631	0.0581395	0.645816	1	3245
GO_BLOOD_MICROPARTICLE	42	-0.444959	-1.38603	0.0628892	0.64594	1	2637
GSE11057_PBMC_VS_MEM_CD4_TCELL_UP	53	-0.422663	-1.38583	0.0609013	0.64568	1	3138
GO_PHOTOTRANSDUCTION	17	-0.539225	-1.38514	0.0809555	0.647852	1	3419
GO_DNA_DEALKYLATION	10	-0.62739	-1.3849	0.0885201	0.647801	1	4838
GO_ATP_GENERATION_FROM_ADP	21	-0.517052	-1.38468	0.0791506	0.647675	1	533
GO_REGULATION_OF_PHOSPHOLIPASE_ACTIVITY	26	-0.487565	-1.38396	0.0781759	0.650016	1	1926
GO_SECOND_MESSENGER_MEDIATED_SIGNALING	69	-0.412814	-1.3836	0.0431991	0.650526	1	2210
MIKKELSEN_IPS_ICP_WITH_H3K27ME3	17	-0.538609	-1.38308	0.0945858	0.651905	1	2735
GO_POSITIVE_REGULATION_OF_IMMUNE_EFFECTOR_PROCESS	63	-0.413072	-1.38225	0.0457746	0.654765	1	1928
GO_NEURON_NEURON_SYNAPTIC_TRANSMISSION	23	-0.505617	-1.38184	0.0773263	0.655596	1	2305
HNF1_01	87	-0.392474	-1.38184	0.0341928	0.654388	1	2859
GO_POSITIVE_REGULATION_OF_IMMUNE_SYSTEM_PROCESS	314	-0.337452	-1.38163	0.00567644	0.65416	1	2528
GSE17974_IL4_AND_ANTI_IL12_VS_UNTREATED_2H_ACT_CD4_TCELL_UP	71	-0.404145	-1.38159	0.0415245	0.653173	1	2214
GO_REGULATION_OF_INTERLEUKIN_2_PRODUCTION	13	-0.575174	-1.38154	0.106817	0.652177	1	1732
BIOCARTA_TCR_PATHWAY	16	-0.549052	-1.38151	0.0877888	0.651163	1	1819
GO_REGULATION_OF_LIPASE_ACTIVITY	29	-0.481543	-1.38138	0.0822539	0.650542	1	1926
GO_T_CELL_SELECTION	16	-0.553935	-1.38135	0.100829	0.649456	1	4138
MCCABE_HOXC6_TARGETS_DN	12	-0.593894	-1.3808	0.103714	0.650921	1	2031
GSE360_L_MAJOR_VS_M_TUBERCULOSIS_MAC_UP	70	-0.403943	-1.38071	0.0445087	0.650225	1	2284
TSAI_RESPONSE_TO_IONIZING_RADIATION	66	-0.40801	-1.38041	0.0510563	0.650448	1	3235
REACTOME_AMYLOIDS	16	-0.544125	-1.38031	0.103792	0.649763	1	132
PID_EPO_PATHWAY	15	-0.563151	-1.38024	0.0925795	0.648917	1	3232
GSE46606_UNSTIM_VS_CD40L_IL2_IL5_3DAY_STIMULATED_IRF4_KO_BCELL_UP	40	-0.453826	-1.38021	0.0685714	0.647896	1	1586
JAZAERI_BREAST_CANCER_BRCA1_VS_BRCA2_DN	22	-0.51117	-1.37981	0.0889037	0.648696	1	2551
GSE22886_NAIVE_CD4_TCELL_VS_MONOCYTE_UP	72	-0.400544	-1.37892	0.043834	0.651791	1	2166
GSE46242_CTRL_VS_EGR2_DELETED_ANERGIC_TH1_CD4_TCELL_DN	82	-0.39248	-1.3788	0.0395323	0.651195	1	2608
GO_PEPTIDYL_TYROSINE_MODIFICATION	77	-0.398052	-1.37822	0.0342625	0.652778	1	2405
GSE24142_DN2_VS_DN3_THYMOCYTE_ADULT_DN	78	-0.393771	-1.37798	0.0327684	0.652762	1	2596
GSE17721_LPS_VS_CPG_0.5H_BMDC_DN	79	-0.396987	-1.37684	0.0487522	0.657051	1	2078
GO_TRANSCRIPTION_FACTOR_ACTIVITY_RNA_POLYMERASE_II_DISTAL_ENHANCER_SEQUENCE_SPECIFIC_BINDING	39	-0.453096	-1.37675	0.0642545	0.656291	1	3514
GO_CARBOHYDRATE_HOMEOSTASIS	73	-0.400855	-1.37639	0.0496205	0.656848	1	2651
GO_PYRUVATE_METABOLIC_PROCESS	36	-0.459543	-1.37623	0.0699513	0.656452	1	1132
GSE3982_BCELL_VS_CENT_MEMORY_CD4_TCELL_DN	64	-0.408441	-1.37533	0.0446636	0.659616	1	2094
GSE21546_WT_VS_ELK1_KO_ANTI_CD3_STIM_DP_THYMOCYTES_UP	89	-0.387976	-1.37479	0.0377574	0.661118	1	2632
NKX61_01	91	-0.38674	-1.37413	0.0350085	0.663114	1	3423
GSE17580_TREG_VS_TEFF_S_MANSONI_INF_UP	91	-0.384443	-1.37396	0.0363331	0.662732	1	2204
GO_APICAL_PLASMA_MEMBRANE	92	-0.385595	-1.37318	0.0379121	0.665371	1	2426
PID_ENDOTHELIN_PATHWAY	25	-0.493073	-1.37285	0.0857511	0.665871	1	716
GSE19888_ADENOSINE_A3R_INH_VS_ACT_IN_MAST_CELL_DN	67	-0.407203	-1.3722	0.0439367	0.667926	1	3101
VALK_AML_CLUSTER_7	12	-0.585017	-1.37208	0.110959	0.667286	1	1015
HEIDENBLAD_AMPLICON_12P11_12_UP	18	-0.533508	-1.37206	0.0998668	0.666189	1	3269
GO_PROSTANOID_METABOLIC_PROCESS	12	-0.584123	-1.37064	0.113116	0.672004	1	3030
GO_CELLULAR_DEFENSE_RESPONSE	10	-0.614348	-1.36997	0.106441	0.674168	1	2354
ZHENG_IL22_SIGNALING_UP	13	-0.578878	-1.36988	0.104755	0.673437	1	949
GSE1791_CTRL_VS_NEUROMEDINU_IN_T_CELL_LINE_0.8H_DN	62	-0.410915	-1.36987	0.0644208	0.672302	1	2192
GO_REGULATION_OF_MYELOID_CELL_DIFFERENTIATION	63	-0.409847	-1.36984	0.0593881	0.671279	1	1677
GO_HOMEOSTASIS_OF_NUMBER_OF_CELLS	72	-0.400953	-1.36978	0.0434534	0.670411	1	2242
GO_STEM_CELL_DIFFERENTIATION	76	-0.39571	-1.36883	0.0538194	0.674029	1	2186
LINDSTEDT_DENDRITIC_CELL_MATURATION_B	18	-0.529752	-1.36864	0.105763	0.673815	1	3232
GO_EMBRYONIC_DIGESTIVE_TRACT_DEVELOPMENT	12	-0.590058	-1.36813	0.10824	0.675202	1	1733
PID_P38_ALPHA_BETA_PATHWAY	14	-0.558634	-1.36803	0.115725	0.674488	1	3232
GO_POSITIVE_REGULATION_OF_HEART_RATE	12	-0.584163	-1.36773	0.109987	0.674785	1	3845
GSE42021_TREG_PLN_VS_CD24LO_TREG_THYMUS_DN	61	-0.412257	-1.36768	0.0575195	0.67386	1	2077
GSE9988_ANTI_TREM1_VS_LOW_LPS_MONOCYTE_DN	64	-0.407871	-1.36741	0.0463343	0.674045	1	2204
GO_TISSUE_MORPHOGENESIS	226	-0.345725	-1.36734	0.0154613	0.673217	1	3001
KORKOLA_YOLK_SAC_TUMOR	32	-0.461674	-1.36634	0.0790139	0.677032	1	641
GSE37605_TREG_VS_TCONV_NOD_FOXP3_FUSION_GFP_UP	67	-0.400707	-1.36581	0.0538194	0.678568	1	3613
GO_PLATELET_ACTIVATION	57	-0.411659	-1.36572	0.0609971	0.677829	1	3329
GSE30962_PRIMARY_VS_SECONDARY_CHRONIC_LCMV_INF_CD8_TCELL_DN	73	-0.396415	-1.36554	0.061993	0.677555	1	3919
GO_REGULATION_OF_ALPHA_BETA_T_CELL_ACTIVATION	20	-0.515399	-1.36551	0.0900843	0.67655	1	1560
GSE3203_HEALTHY_VS_INFLUENZA_INFECTED_LN_BCELL_DN	78	-0.392836	-1.36524	0.046445	0.676657	1	2089
GSE46242_TH1_VS_ANERGIC_TH1_CD4_TCELL_WITH_EGR2_DELETED_DN	67	-0.402288	-1.36476	0.0567251	0.677905	1	2194
REACTOME_GLYCOLYSIS	15	-0.552313	-1.36433	0.104795	0.678903	1	533
GO_MYELOID_CELL_HOMEOSTASIS	40	-0.443709	-1.36412	0.0772082	0.678752	1	2242
GO_GROWTH_FACTOR_RECEPTOR_BINDING	55	-0.413065	-1.3637	0.0536673	0.679687	1	2405
MCBRYAN_PUBERTAL_BREAST_5_6WK_UP	56	-0.409446	-1.36368	0.0619048	0.678682	1	1820
PHONG_TNF_TARGETS_UP	21	-0.51104	-1.3635	0.0996825	0.678417	1	3182
SMID_BREAST_CANCER_LUMINAL_A_UP	32	-0.45483	-1.3634	0.0814625	0.677745	1	1279
REACTOME_SIGNAL_TRANSDUCTION_BY_L1	15	-0.552344	-1.36298	0.107962	0.678699	1	3333
HANN_RESISTANCE_TO_BCL2_INHIBITOR_DN	22	-0.501576	-1.36234	0.0955787	0.680782	1	2913
GO_PROTEIN_KINASE_C_ACTIVATING_G_PROTEIN_COUPLED_RECEPTOR_SIGNALING_PATHWAY	14	-0.569184	-1.36218	0.105548	0.680439	1	1255
GO_REGULATION_OF_METANEPHROS_DEVELOPMENT	11	-0.58407	-1.36204	0.111661	0.679999	1	490
GO_T_CELL_ACTIVATION_INVOLVED_IN_IMMUNE_RESPONSE	16	-0.538591	-1.3619	0.102685	0.679535	1	3015
CHARAFE_BREAST_CANCER_LUMINAL_VS_BASAL_UP	150	-0.357786	-1.36126	0.0216702	0.681564	1	2764
ST_B_CELL_ANTIGEN_RECEPTOR	18	-0.52054	-1.36102	0.101459	0.681636	1	3333
GSE19888_CTRL_VS_T_CELL_MEMBRANES_ACT_MAST_CELL_DN	58	-0.407591	-1.36054	0.0630787	0.682847	1	4001
VARELA_ZMPSTE24_TARGETS_DN	16	-0.542117	-1.36053	0.10248	0.681798	1	2127
GO_MULTICELLULAR_ORGANISM_AGING	20	-0.513274	-1.35998	0.10841	0.68333	1	2023
CROMER_TUMORIGENESIS_DN	19	-0.525491	-1.3599	0.100066	0.68262	1	1784
GO_ANION_CATION_SYMPORTER_ACTIVITY	20	-0.510658	-1.35911	0.101459	0.685415	1	2305
GO_INFLAMMATORY_RESPONSE	137	-0.363204	-1.35776	0.0280626	0.691041	1	1764
GSE24972_MARGINAL_ZONE_BCELL_VS_FOLLICULAR_BCELL_DN	77	-0.392748	-1.3576	0.0523322	0.690682	1	2429
GO_MHC_PROTEIN_BINDING	11	-0.592697	-1.35747	0.120352	0.690196	1	1732
GO_BILE_ACID_AND_BILE_SALT_TRANSPORT	11	-0.592921	-1.35737	0.117246	0.68954	1	1642
GSE36078_UNTREATED_VS_AD5_INF_MOUSE_LUNG_DC_UP	62	-0.404299	-1.35737	0.0617211	0.688446	1	3320
GO_CARDIAC_CHAMBER_DEVELOPMENT	62	-0.404606	-1.35697	0.0640335	0.689303	1	2209
GO_RESPONSE_TO_INTERFERON_GAMMA	36	-0.450295	-1.35665	0.0832815	0.689774	1	3125
DELYS_THYROID_CANCER_DN	94	-0.376187	-1.35664	0.0419229	0.688689	1	1272
TTANTCA_UNKNOWN	28	-0.474979	-1.3561	0.0877763	0.690258	1	2784
GSE37534_GW1929_VS_PIOGLITAZONE_TREATED_CD4_TCELL_PPARG1_FOXP3_TRANSDUCED_UP	63	-0.40376	-1.35598	0.0596574	0.689718	1	3706
GSE12392_WT_VS_IFNAR_KO_CD8A_NEG_SPLEEN_DC_UP	75	-0.389388	-1.35577	0.0580046	0.689664	1	2702
GSE42021_TREG_VS_TCONV_PLN_UP	75	-0.392557	-1.35572	0.0513699	0.688773	1	4128
GO_POSITIVE_REGULATION_OF_IMMUNE_RESPONSE	220	-0.341627	-1.35524	0.0126711	0.69008	1	2528
ICHIBA_GRAFT_VERSUS_HOST_DISEASE_D7_UP	32	-0.453229	-1.35514	0.0965131	0.689457	1	2528
GSE9650_GP33_VS_GP276_LCMV_SPECIFIC_EXHAUSTED_CD8_TCELL_UP	79	-0.386361	-1.35409	0.0472441	0.693605	1	3592
GO_REGULATION_OF_B_CELL_ACTIVATION	36	-0.447208	-1.35389	0.0873971	0.69347	1	1928
GO_BHLH_TRANSCRIPTION_FACTOR_BINDING	13	-0.561689	-1.35348	0.115305	0.694405	1	3144
KEGG_CELL_ADHESION_MOLECULES_CAMS	36	-0.447358	-1.35345	0.0769712	0.693396	1	2010
GO_OXIDOREDUCTASE_ACTIVITY_ACTING_ON_THE_ALDEHYDE_OR_OXO_GROUP_OF_DONORS	25	-0.490407	-1.35326	0.0977346	0.693215	1	1132
ZWANG_CLASS_3_TRANSIENTLY_INDUCED_BY_EGF	87	-0.383934	-1.35323	0.0537883	0.692286	1	3377
GSE39110_UNTREATED_VS_IL2_TREATED_CD8_TCELL_DAY6_POST_IMMUNIZATION_UP	78	-0.389739	-1.3528	0.0541012	0.693293	1	2405
GSE2706_LPS_VS_R848_AND_LPS_2H_STIM_DC_DN	39	-0.437962	-1.35256	0.0824742	0.693374	1	2010
GSE17721_CTRL_VS_LPS_1H_BMDC_DN	82	-0.385814	-1.35224	0.0450142	0.69389	1	3428
TORCHIA_TARGETS_OF_EWSR1_FLI1_FUSION_UP	100	-0.375738	-1.35191	0.0388732	0.694476	1	3236
KAMIKUBO_MYELOID_CEBPA_NETWORK	10	-0.60382	-1.35137	0.128855	0.695955	1	2995
GSE3982_MEMORY_CD4_TCELL_VS_BCELL_UP	74	-0.390121	-1.35123	0.0515345	0.695516	1	1822
PEDERSEN_METASTASIS_BY_ERBB2_ISOFORM_6	13	-0.565932	-1.35121	0.120702	0.694551	1	1526
GO_REGULATION_OF_PROTEIN_KINASE_B_SIGNALING	58	-0.409693	-1.3512	0.0754605	0.693509	1	3607
GO_NEGATIVE_REGULATION_OF_LYMPHOCYTE_APOPTOTIC_PROCESS	11	-0.591034	-1.35096	0.115307	0.693577	1	2358
LIM_MAMMARY_STEM_CELL_DN	208	-0.34291	-1.35006	0.0189055	0.696966	1	2031
TTGTTT_FOXO4_01	79	-0.386876	-1.34964	0.0526912	0.697992	1	3423
GSE15624_CTRL_VS_6H_HALOFUGINONE_TREATED_CD4_TCELL_UP	50	-0.420052	-1.34947	0.0623842	0.697706	1	3423
GO_RECEPTOR_ACTIVITY	347	-0.328418	-1.34937	0.00797373	0.697171	1	2337
GSE27241_WT_VS_RORGT_KO_TH17_POLARIZED_CD4_TCELL_TREATED_WITH_DIGOXIN_DN	77	-0.393008	-1.34782	0.0519406	0.703703	1	2551
GO_G_PROTEIN_COUPLED_RECEPTOR_ACTIVITY	112	-0.36616	-1.34714	0.0385888	0.705988	1	2244
GSE28783_CTRL_ANTI_MIR_VS_UNTREATED_ATHEROSCLEROSIS_MACROPHAGE_DN	84	-0.385386	-1.34705	0.0424172	0.705316	1	2228
THEODOROU_MAMMARY_TUMORIGENESIS	12	-0.572493	-1.3468	0.12039	0.705486	1	1047
GO_ISOPRENOID_BIOSYNTHETIC_PROCESS	18	-0.523123	-1.34626	0.116511	0.70717	1	2185
GSE10325_LUPUS_CD4_TCELL_VS_LUPUS_MYELOID_DN	80	-0.384443	-1.34515	0.0504056	0.711676	1	4734
ZHU_CMV_ALL_DN	55	-0.406549	-1.34496	0.0677864	0.711507	1	1759
ZHAN_MULTIPLE_MYELOMA_DN	17	-0.52648	-1.34492	0.124321	0.710577	1	1733
GO_ACTIVATION_OF_PHOSPHOLIPASE_C_ACTIVITY	11	-0.586906	-1.34479	0.11354	0.710156	1	1926
GEORGANTAS_HSC_MARKERS	26	-0.475522	-1.34457	0.106709	0.710191	1	2032
REACTOME_G_ALPHA_Z_SIGNALLING_EVENTS	22	-0.49632	-1.34454	0.10165	0.709227	1	548
GO_OXIDOREDUCTASE_ACTIVITY_ACTING_ON_THE_ALDEHYDE_OR_OXO_GROUP_OF_DONORS_NAD_OR_NADP_AS_ACCEPTOR	19	-0.508725	-1.34449	0.107984	0.708405	1	1132
GSE41978_KLRG1_HIGH_VS_LOW_EFFECTOR_CD8_TCELL_UP	86	-0.383898	-1.344	0.0496859	0.709789	1	2093
GO_REGULATION_OF_LYASE_ACTIVITY	31	-0.458897	-1.34367	0.0926738	0.710369	1	2578
GSE21774_CD62L_POS_CD56_BRIGHT_VS_CD62L_NEG_CD56_DIM_NK_CELL_DN	66	-0.393586	-1.34344	0.0644599	0.710385	1	3133
GSE4590_SMALL_VS_VPREB_POS_LARGE_PRE_BCELL_DN	54	-0.414202	-1.34335	0.0646135	0.709775	1	690
GO_POSITIVE_REGULATION_OF_FATTY_ACID_METABOLIC_PROCESS	10	-0.600558	-1.34329	0.121658	0.708999	1	3103
GSE30083_SP2_VS_SP4_THYMOCYTE_DN	74	-0.391566	-1.34272	0.0562061	0.710842	1	2679
ZWANG_EGF_INTERVAL_DN	83	-0.385482	-1.3427	0.0497175	0.709847	1	4024
GO_REGULATION_OF_EPITHELIAL_CELL_PROLIFERATION	128	-0.360603	-1.3424	0.0304	0.710232	1	2209
GSE16385_ROSIGLITAZONE_IL4_VS_IFNG_TNF_STIM_MACROPHAGE_DN	72	-0.393187	-1.34232	0.066168	0.709557	1	2964
GO_REGULATION_OF_IMMUNE_SYSTEM_PROCESS	471	-0.318469	-1.34223	0.00357942	0.708951	1	2528
GO_DRUG_TRANSPORT	13	-0.562867	-1.3421	0.134511	0.708558	1	4265
GSE3982_EOSINOPHIL_VS_TH1_UP	76	-0.389039	-1.34177	0.0569106	0.709204	1	4122
GO_GLUTAMATE_RECEPTOR_SIGNALING_PATHWAY	11	-0.58624	-1.34116	0.12369	0.711182	1	1482
GO_NEGATIVE_REGULATION_OF_LEUKOCYTE_APOPTOTIC_PROCESS	17	-0.522853	-1.34108	0.115797	0.7105	1	1677
GSE23505_UNTREATED_VS_4DAY_IL6_IL1_TGFB_TREATED_CD4_TCELL_UP	86	-0.380123	-1.34102	0.0556483	0.709717	1	2380
GO_PDZ_DOMAIN_BINDING	35	-0.447934	-1.34078	0.090623	0.709921	1	1720
GSE22886_NEUTROPHIL_VS_MONOCYTE_UP	54	-0.410111	-1.34059	0.0636526	0.709776	1	2704
GO_IMMUNE_SYSTEM_PROCESS	705	-0.311178	-1.33986	0.000433088	0.712384	1	2550
GSE43700_UNTREATED_VS_IL10_TREATED_PBMC_UP	88	-0.376428	-1.33972	0.0419263	0.712046	1	2786
HENDRICKS_SMARCA4_TARGETS_DN	16	-0.530436	-1.33954	0.12793	0.711872	1	1426
GO_RIBONUCLEOSIDE_DIPHOSPHATE_METABOLIC_PROCESS	33	-0.450242	-1.33952	0.0964308	0.710933	1	533
GO_REGULATION_OF_CGMP_METABOLIC_PROCESS	10	-0.601672	-1.33948	0.133106	0.710077	1	1869
GSE29618_BCELL_VS_MDC_DN	92	-0.378499	-1.33918	0.0528387	0.710542	1	3333
GO_POSITIVE_REGULATION_OF_PHOSPHOLIPASE_ACTIVITY	23	-0.487559	-1.33911	0.113294	0.709839	1	1926
GO_AXONAL_GROWTH_CONE	10	-0.598704	-1.33896	0.145938	0.709538	1	2148
KEGG_VASCULAR_SMOOTH_MUSCLE_CONTRACTION	32	-0.458489	-1.33883	0.0891597	0.709183	1	548
GSE17580_TREG_VS_TEFF_S_MANSONI_INF_DN	79	-0.38281	-1.33832	0.0619213	0.710629	1	1511
REACTOME_ACTIVATION_OF_THE_MRNA_UPON_BINDING_OF_THE_CAP_BINDING_COMPLEX_AND_EIFS_AND_SUBSEQUENT_BINDING_TO_43S	40	-0.430668	-1.33823	0.0893082	0.710045	1	6450
GO_ACTIVATION_OF_CYSTEINE_TYPE_ENDOPEPTIDASE_ACTIVITY	43	-0.424383	-1.33766	0.0888491	0.711848	1	2400
GO_CARDIAC_VENTRICLE_DEVELOPMENT	48	-0.420651	-1.3374	0.0854333	0.712048	1	3298
GSE15767_MED_VS_SCS_MAC_LN_UP	83	-0.378114	-1.33658	0.0571914	0.715182	1	1896
GSE24574_BCL6_LOW_TFH_VS_NAIVE_CD4_TCELL_DN	76	-0.385634	-1.33655	0.0694445	0.714309	1	2537
GO_NEGATIVE_REGULATION_OF_CALCIUM_ION_TRANSMEMBRANE_TRANSPORT	12	-0.572918	-1.336	0.120474	0.716017	1	2823
GSE14350_IL2RB_KO_VS_WT_TEFF_DN	86	-0.378834	-1.33564	0.0523222	0.716744	1	2019
GSE19374_UNINF_VS_LISTERIA_INFECTED_MACROPHAGE_UP	75	-0.386195	-1.33557	0.0553901	0.716052	1	2445
REACTOME_INTERFERON_ALPHA_BETA_SIGNALING	14	-0.550923	-1.33539	0.129579	0.715908	1	3078
GO_SIGNAL_TRANSDUCER_ACTIVITY	418	-0.320738	-1.33523	0.00409836	0.71568	1	3578
LIU_NASOPHARYNGEAL_CARCINOMA	28	-0.463072	-1.33506	0.100824	0.715558	1	3719
GO_RESPONSE_TO_ATP	16	-0.52549	-1.33485	0.112466	0.715524	1	1801
NAGASHIMA_NRG1_SIGNALING_UP	73	-0.391969	-1.33464	0.0603448	0.715582	1	3794
GO_PHOSPHATIDYLINOSITOL_3_KINASE_SIGNALING	14	-0.544882	-1.33398	0.129593	0.717871	1	1354
KASLER_HDAC7_TARGETS_1_UP	95	-0.372102	-1.33302	0.0518973	0.721675	1	1870
GO_HORMONE_BINDING	28	-0.462432	-1.33299	0.0972585	0.720803	1	4611
GSE13485_DAY3_VS_DAY21_YF17D_VACCINE_PBMC_DN	48	-0.419472	-1.33248	0.0850277	0.722322	1	2226
GO_STEROID_HORMONE_MEDIATED_SIGNALING_PATHWAY	62	-0.398522	-1.33235	0.0716846	0.721974	1	2148
GO_CYTOSOLIC_RIBOSOME	85	-0.375179	-1.33097	0.0591848	0.72787	1	6450
NABA_SECRETED_FACTORS	117	-0.361037	-1.33094	0.0464481	0.726991	1	2204
GO_REGULATION_OF_ADENYLATE_CYCLASE_ACTIVITY	24	-0.479921	-1.32997	0.113462	0.730846	1	2578
E47_01	91	-0.37304	-1.32959	0.0564424	0.731775	1	2443
GSE22025_UNTREATED_VS_PROGESTERONE_TREATED_CD4_TCELL_UP	67	-0.390818	-1.32894	0.081802	0.734137	1	2021
VANLOO_SP3_TARGETS_DN	39	-0.432398	-1.32853	0.0907952	0.73511	1	3850
YAO_TEMPORAL_RESPONSE_TO_PROGESTERONE_CLUSTER_8	25	-0.472208	-1.32821	0.110897	0.735687	1	3138
GO_SECONDARY_ACTIVE_TRANSMEMBRANE_TRANSPORTER_ACTIVITY	94	-0.373277	-1.32745	0.0520068	0.738466	1	3496
SMID_BREAST_CANCER_RELAPSE_IN_BONE_UP	34	-0.445336	-1.32703	0.09601	0.739594	1	1721
GO_NEGATIVE_REGULATION_OF_ACTIN_FILAMENT_DEPOLYMERIZATION	10	-0.593493	-1.32658	0.139649	0.740884	1	3807
GO_REGULATORY_REGION_NUCLEIC_ACID_BINDING	341	-0.323638	-1.32648	0.0117536	0.740377	1	3277
GSE2770_IL4_ACT_VS_ACT_CD4_TCELL_48H_DN	85	-0.377832	-1.32642	0.0680389	0.73962	1	3321
GO_POSITIVE_REGULATION_OF_CARDIAC_MUSCLE_CELL_PROLIFERATION	10	-0.596836	-1.32612	0.143472	0.740142	1	2620
GSE37533_PPARG2_FOXP3_VS_FOXP3_TRANSDUCED_CD4_TCELL_DN	62	-0.39485	-1.32611	0.073616	0.739188	1	3321
MANTOVANI_NFKB_TARGETS_UP	18	-0.510626	-1.32562	0.12677	0.740662	1	1370
GO_POSITIVE_REGULATION_OF_REGULATED_SECRETORY_PATHWAY	18	-0.506585	-1.32551	0.126421	0.740177	1	1823
GO_TRANSCRIPTIONAL_ACTIVATOR_ACTIVITY_RNA_POLYMERASE_II_TRANSCRIPTION_REGULATORY_REGION_SEQUENCE_SPECIFIC_BINDING	152	-0.348086	-1.32541	0.0432	0.739632	1	2268
GO_ZYMOGEN_ACTIVATION	47	-0.415102	-1.32481	0.0847561	0.741666	1	2637
FXR_IR1_Q6	39	-0.428141	-1.32355	0.0951792	0.747159	1	2803
GO_REGULATION_OF_CALCIUM_ION_DEPENDENT_EXOCYTOSIS	25	-0.467848	-1.32326	0.110745	0.74756	1	1451
GO_INTRINSIC_COMPONENT_OF_PLASMA_MEMBRANE	485	-0.313189	-1.32313	0.0049173	0.7472	1	2403
GSE10325_LUPUS_CD4_TCELL_VS_LUPUS_MYELOID_UP	75	-0.38532	-1.32263	0.0664315	0.748722	1	2383
GO_IMMUNE_RESPONSE_REGULATING_CELL_SURFACE_RECEPTOR_SIGNALING_PATHWAY	122	-0.35811	-1.32219	0.0483251	0.749913	1	3390
GO_INNER_EAR_RECEPTOR_CELL_DEVELOPMENT	12	-0.56851	-1.32209	0.156207	0.749417	1	2945
GSE17974_0H_VS_24H_IN_VITRO_ACT_CD4_TCELL_UP	58	-0.402239	-1.32147	0.0749245	0.751617	1	4934
GO_REGULATION_OF_HORMONE_LEVELS	201	-0.335715	-1.32138	0.0292339	0.751023	1	2758
GSE22886_TCELL_VS_BCELL_NAIVE_DN	67	-0.392268	-1.32122	0.0700117	0.750845	1	3649
REACTOME_GLUCONEOGENESIS	16	-0.525189	-1.32118	0.14778	0.750026	1	630
GO_AROMATIC_AMINO_ACID_FAMILY_METABOLIC_PROCESS	19	-0.505673	-1.32116	0.127575	0.749125	1	3368
GSE7764_IL15_TREATED_VS_CTRL_NK_CELL_24H_DN	68	-0.389174	-1.32108	0.079243	0.748473	1	3389
GO_PLASMA_MEMBRANE_REGION	312	-0.323413	-1.32097	0.0171838	0.748029	1	2361
GO_REGULATION_OF_NOREPINEPHRINE_SECRETION	10	-0.590574	-1.32046	0.13963	0.749643	1	2063
GO_DETECTION_OF_LIGHT_STIMULUS	18	-0.510847	-1.31999	0.13557	0.751028	1	3419
GO_MONOSACCHARIDE_TRANSMEMBRANE_TRANSPORTER_ACTIVITY	10	-0.586344	-1.31994	0.143466	0.750247	1	3343
GO_PHOSPHATIDYLINOSITOL_KINASE_ACTIVITY	23	-0.480879	-1.31938	0.125167	0.752198	1	2940
GGCACAT_MIR455	23	-0.475751	-1.31928	0.121526	0.751709	1	1170
TIAN_TNF_SIGNALING_VIA_NFKB	11	-0.575041	-1.31865	0.142562	0.753912	1	1718
GO_CELLULAR_RESPONSE_TO_INTERLEUKIN_4	15	-0.531992	-1.31863	0.141896	0.752999	1	1810
GO_MYELOID_CELL_DEVELOPMENT	17	-0.523508	-1.31862	0.140912	0.751991	1	2074
LI_WILMS_TUMOR_VS_FETAL_KIDNEY_2_DN	22	-0.49171	-1.31832	0.115033	0.752532	1	1183
GSE42088_UNINF_VS_LEISHMANIA_INF_DC_2H_DN	100	-0.368138	-1.31787	0.0556483	0.753828	1	5075
GO_POSITIVE_REGULATION_OF_LIPASE_ACTIVITY	24	-0.474771	-1.31781	0.132992	0.753126	1	1926
LEE_LIVER_CANCER_DENA_DN	32	-0.4426	-1.31736	0.116774	0.754367	1	1942
YTAAYNGCT_UNKNOWN	31	-0.446613	-1.31657	0.117168	0.75744	1	2544
GSE1460_INTRATHYMIC_T_PROGENITOR_VS_CD4_THYMOCYTE_DN	59	-0.396257	-1.31643	0.0834846	0.757129	1	1978
CADWELL_ATG16L1_TARGETS_DN	28	-0.459357	-1.31593	0.119188	0.758623	1	2023
GO_POSITIVE_REGULATION_OF_STRIATED_MUSCLE_CELL_DIFFERENTIATION	20	-0.493712	-1.31567	0.133598	0.758892	1	2079
GO_ORGANIC_ACID_TRANSMEMBRANE_TRANSPORTER_ACTIVITY	62	-0.392429	-1.31556	0.0829851	0.758463	1	1167
GO_NUCLEOTIDE_PHOSPHORYLATION	33	-0.443622	-1.31549	0.111181	0.75779	1	1593
GO_REGULATION_OF_OLIGODENDROCYTE_DIFFERENTIATION	15	-0.52926	-1.31548	0.139001	0.75686	1	2183
HELLER_SILENCED_BY_METHYLATION_UP	100	-0.365146	-1.31447	0.0599334	0.761014	1	2758
GO_HEMATOPOIETIC_PROGENITOR_CELL_DIFFERENTIATION	41	-0.425983	-1.31419	0.106625	0.761452	1	2126
ZHAN_MULTIPLE_MYELOMA_LB_UP	19	-0.499856	-1.31391	0.137294	0.761881	1	2081
E47_02	91	-0.366793	-1.31375	0.0648045	0.761697	1	3142
GO_NEGATIVE_REGULATION_OF_IMMUNE_EFFECTOR_PROCESS	29	-0.457344	-1.31369	0.119326	0.760976	1	1896
GSE17721_LPS_VS_GARDIQUIMOD_1H_BMDC_UP	92	-0.367681	-1.31362	0.0685879	0.760307	1	2258
GSE43955_TH0_VS_TGFB_IL6_TH17_ACT_CD4_TCELL_10H_DN	82	-0.378145	-1.31353	0.0649351	0.75976	1	2511
GSE37605_TREG_VS_TCONV_C57BL6_FOXP3_FUSION_GFP_UP	50	-0.403987	-1.31352	0.0916359	0.758827	1	2544
BROWNE_HCMV_INFECTION_2HR_UP	12	-0.563952	-1.31333	0.14029	0.75877	1	1870
SABATES_COLORECTAL_ADENOMA_UP	38	-0.430804	-1.3132	0.114304	0.758425	1	1115
REACTOME_G_ALPHA_S_SIGNALLING_EVENTS	43	-0.419842	-1.31233	0.103106	0.761849	1	4550
GSE37301_CD4_TCELL_VS_GRANULOCYTE_MONOCYTE_PROGENITOR_DN	65	-0.388695	-1.31229	0.0849557	0.761079	1	3486
GSE17974_IL4_AND_ANTI_IL12_VS_UNTREATED_2H_ACT_CD4_TCELL_DN	57	-0.397021	-1.31193	0.0894454	0.761837	1	3814
GSE9988_ANTI_TREM1_VS_LPS_MONOCYTE_DN	67	-0.388331	-1.31188	0.079243	0.761092	1	4651
REACTOME_ADHERENS_JUNCTIONS_INTERACTIONS	10	-0.585779	-1.31184	0.14479	0.760288	1	540
SIMBULAN_UV_RESPONSE_NORMAL_DN	11	-0.575959	-1.31145	0.14726	0.761328	1	1105
GSE369_PRE_VS_POST_IL6_INJECTION_IFNG_WT_LIVER_UP	69	-0.384236	-1.31104	0.0796049	0.762401	1	2544
MASSARWEH_RESPONSE_TO_ESTRADIOL	29	-0.45689	-1.31101	0.112811	0.761577	1	466
GO_POSITIVE_REGULATION_OF_PROTEIN_LOCALIZATION_TO_CELL_PERIPHERY	14	-0.541241	-1.31086	0.128706	0.761329	1	1977
GSE40274_FOXP3_VS_FOXP3_AND_IRF4_TRANSDUCED_ACTIVATED_CD4_TCELL_UP	88	-0.369535	-1.31081	0.0666667	0.760607	1	4024
GO_BIOLOGICAL_ADHESION	322	-0.319498	-1.31068	0.0131517	0.760313	1	2821
KASLER_HDAC7_TARGETS_2_DN	12	-0.56446	-1.31036	0.156627	0.760937	1	3144
GO_E_BOX_BINDING	19	-0.498247	-1.31031	0.141684	0.760198	1	3144
REACTOME_NONSENSE_MEDIATED_DECAY_ENHANCED_BY_THE_EXON_JUNCTION_COMPLEX	85	-0.375641	-1.31007	0.0713878	0.76045	1	6450
GO_COMPLEMENT_ACTIVATION	20	-0.497756	-1.30998	0.125506	0.759911	1	2528
GSE29618_BCELL_VS_PDC_DAY7_FLU_VACCINE_UP	63	-0.388778	-1.30997	0.0838748	0.75901	1	4259
LINDGREN_BLADDER_CANCER_CLUSTER_2B	148	-0.344291	-1.30974	0.0508919	0.759193	1	2214
GSE3982_EOSINOPHIL_VS_NKCELL_UP	82	-0.375696	-1.30947	0.0740093	0.759532	1	2541
GO_REGULATION_OF_ALCOHOL_BIOSYNTHETIC_PROCESS	16	-0.52574	-1.30905	0.144237	0.760668	1	2210
BILANGES_SERUM_AND_RAPAMYCIN_SENSITIVE_GENES	54	-0.400722	-1.30889	0.0868773	0.760551	1	6339
GO_NEGATIVE_REGULATION_OF_INTRACELLULAR_SIGNAL_TRANSDUCTION	199	-0.333242	-1.30872	0.0292758	0.760443	1	3345
GO_MULTICELLULAR_ORGANISMAL_WATER_HOMEOSTASIS	16	-0.518731	-1.30869	0.143336	0.759599	1	2578
GO_REGULATION_OF_SYSTEMIC_ARTERIAL_BLOOD_PRESSURE_BY_HORMONE	17	-0.516203	-1.3082	0.138024	0.761161	1	1889
GO_POSITIVE_REGULATION_OF_SMOOTH_MUSCLE_CELL_PROLIFERATION	28	-0.457085	-1.30802	0.12579	0.761085	1	1764
GSE3982_MAST_CELL_VS_NEUTROPHIL_DN	75	-0.378382	-1.30747	0.0795389	0.762967	1	3880
GO_PROTEIN_DESTABILIZATION	16	-0.526469	-1.30713	0.14183	0.763758	1	4671
ACAACCT_MIR453	15	-0.530969	-1.30694	0.143729	0.763768	1	3760
GO_POSITIVE_REGULATION_OF_B_CELL_ACTIVATION	25	-0.470577	-1.30676	0.120886	0.763691	1	1928
GO_ACTIN_MONOMER_BINDING	10	-0.588366	-1.30662	0.150743	0.763429	1	1810
GSE22935_UNSTIM_VS_24H_MBOVIS_BCG_STIM_MYD88_KO_MACROPHAGE_DN	74	-0.378676	-1.30639	0.0825635	0.76362	1	3144
GSE24972_WT_VS_IRF8_KO_MARGINAL_ZONE_SPLEEN_BCELL_DN	78	-0.373838	-1.30605	0.0714694	0.764398	1	2374
GO_CARDIAC_CHAMBER_MORPHOGENESIS	47	-0.413392	-1.30586	0.102752	0.76442	1	3171
GO_POSITIVE_REGULATION_OF_BLOOD_PRESSURE	14	-0.5318	-1.30585	0.151203	0.763506	1	541
GO_NEGATIVE_REGULATION_OF_MAP_KINASE_ACTIVITY	36	-0.43798	-1.30517	0.115457	0.766046	1	4426
GSE29618_MONOCYTE_VS_PDC_UP	59	-0.393821	-1.30505	0.0894214	0.76572	1	4035
GO_T_CELL_RECEPTOR_SIGNALING_PATHWAY	76	-0.376605	-1.305	0.0804864	0.765007	1	2110
GO_WATER_HOMEOSTASIS	17	-0.506671	-1.30489	0.143924	0.764595	1	2578
TONKS_TARGETS_OF_RUNX1_RUNX1T1_FUSION_SUSTAINED_IN_MONOCYTE_UP	10	-0.586696	-1.30478	0.16886	0.764221	1	1482
GATA3_01	84	-0.372511	-1.30466	0.0755781	0.763846	1	3105
MYOD_Q6	91	-0.364247	-1.30451	0.062182	0.763677	1	1990
GSE13547_WT_VS_ZFX_KO_BCELL_ANTI_IGM_STIM_12H_DN	58	-0.391414	-1.30427	0.0895522	0.763973	1	2914
GSE24142_EARLY_THYMIC_PROGENITOR_VS_DN3_THYMOCYTE_UP	76	-0.375294	-1.30382	0.0746096	0.765335	1	3019
NGUYEN_NOTCH1_TARGETS_DN	39	-0.426476	-1.30335	0.109238	0.76673	1	2136
GSE7852_TREG_VS_TCONV_DN	78	-0.373955	-1.30324	0.0880858	0.766372	1	2483
GSE22886_IGM_MEMORY_BCELL_VS_BLOOD_PLASMA_CELL_UP	66	-0.385137	-1.30321	0.0814023	0.765543	1	2388
GSE2770_TGFB_AND_IL4_VS_IL12_TREATED_ACT_CD4_TCELL_2H_DN	62	-0.388181	-1.30318	0.0883392	0.764747	1	3880
GO_NEGATIVE_REGULATION_OF_CELL_ACTIVATION	41	-0.419815	-1.30279	0.112658	0.765775	1	1896
GSE3982_EFF_MEMORY_CD4_TCELL_VS_NKCELL_DN	72	-0.380756	-1.30213	0.0801615	0.7682	1	2077
GO_BRUSH_BORDER	41	-0.423632	-1.30204	0.110708	0.767689	1	1028
GO_EPITHELIAL_CILIUM_MOVEMENT	13	-0.546082	-1.30196	0.156889	0.767132	1	2475
GSE36891_UNSTIM_VS_POLYIC_TLR3_STIM_PERITONEAL_MACROPHAGE_UP	62	-0.393191	-1.30167	0.0888235	0.767719	1	2079
GO_ACTIN_NUCLEATION	13	-0.539227	-1.30147	0.157642	0.767772	1	3023
PBX1_01	89	-0.367416	-1.3012	0.078187	0.768239	1	2161
GO_REGULATION_OF_EPIDERMAL_CELL_DIFFERENTIATION	13	-0.549259	-1.30044	0.149378	0.771079	1	1316
EFC_Q6	110	-0.35716	-1.30022	0.0634475	0.771306	1	2195
GO_MESENCHYME_DEVELOPMENT	77	-0.376778	-1.30003	0.0769669	0.771298	1	2079
GO_LUNG_CELL_DIFFERENTIATION	12	-0.561645	-1.29999	0.16575	0.770587	1	690
GO_ORGANIC_ACID_TRANSMEMBRANE_TRANSPORT	45	-0.4102	-1.29976	0.097455	0.770822	1	2189
GO_POSITIVE_REGULATION_OF_CALCIUM_MEDIATED_SIGNALING	20	-0.489942	-1.29971	0.135471	0.770112	1	2079
GSE29615_CTRL_VS_DAY7_LAIV_FLU_VACCINE_PBMC_DN	47	-0.40802	-1.29837	0.104869	0.776069	1	2915
GSE24142_EARLY_THYMIC_PROGENITOR_VS_DN3_THYMOCYTE_DN	95	-0.365711	-1.29835	0.0651927	0.775196	1	1819
GO_NEGATIVE_REGULATION_OF_ERK1_AND_ERK2_CASCADE	29	-0.449572	-1.29816	0.119188	0.775242	1	3232
GSE24142_ADULT_VS_FETAL_DN2_THYMOCYTE_UP	84	-0.367471	-1.29815	0.0790378	0.774347	1	2785
PEREZ_TP53_AND_TP63_TARGETS	61	-0.385814	-1.29746	0.0986998	0.77692	1	3252
FIGUEROA_AML_METHYLATION_CLUSTER_2_UP	18	-0.496354	-1.29697	0.139426	0.778532	1	1465
GSE7348_UNSTIM_VS_LPS_STIM_MACROPHAGE_DN	66	-0.383922	-1.29672	0.0959626	0.778868	1	3075
BILANGES_SERUM_RESPONSE_TRANSLATION	24	-0.471606	-1.29671	0.132686	0.777999	1	6339
PID_IL2_1PATHWAY	22	-0.473638	-1.29641	0.128307	0.778576	1	3333
GO_ORGAN_FORMATION	15	-0.522418	-1.29621	0.157096	0.778671	1	2041
GSE360_L_MAJOR_VS_B_MALAYI_LOW_DOSE_DC_UP	98	-0.357756	-1.29609	0.0745687	0.778386	1	1799
GSE17974_IL4_AND_ANTI_IL12_VS_UNTREATED_12H_ACT_CD4_TCELL_UP	73	-0.377548	-1.29573	0.0891648	0.779248	1	3039
GSE40274_CTRL_VS_EOS_TRANSDUCED_ACTIVATED_CD4_TCELL_DN	61	-0.389872	-1.2957	0.0805409	0.77842	1	2216
GO_MORPHOGENESIS_OF_AN_EPITHELIUM	167	-0.336471	-1.29536	0.0437995	0.779251	1	2859
GSE42088_UNINF_VS_LEISHMANIA_INF_DC_4H_DN	102	-0.360661	-1.29483	0.0738668	0.780984	1	3009
GSE22501_PERIPHERAL_BLOOD_VS_CORD_BLOOD_TREG_UP	75	-0.373248	-1.29483	0.0816207	0.780054	1	2071
GSE17721_CTRL_VS_POLYIC_1H_BMDC_DN	78	-0.374819	-1.29442	0.0892959	0.781215	1	3345
GO_LEUKOCYTE_MIGRATION	78	-0.371245	-1.29432	0.0885265	0.780773	1	3232
GO_EPITHELIUM_DEVELOPMENT	379	-0.311551	-1.29415	0.0154639	0.780725	1	2370
GAUSSMANN_MLL_AF4_FUSION_TARGETS_D_UP	12	-0.553407	-1.29411	0.159862	0.779998	1	253
GO_REGULATION_OF_SYSTEMIC_ARTERIAL_BLOOD_PRESSURE_MEDIATED_BY_A_CHEMICAL_SIGNAL	21	-0.479856	-1.29398	0.14324	0.779682	1	1889
VANDESLUIS_COMMD1_TARGETS_GROUP_3_UP	40	-0.420134	-1.29315	0.115842	0.783035	1	2400
GSE41176_UNSTIM_VS_ANTI_IGM_STIM_TAK1_KO_BCELL_6H_DN	64	-0.385069	-1.2931	0.0909091	0.782351	1	2480
BIOCARTA_MTA3_PATHWAY	12	-0.547371	-1.29296	0.169503	0.782145	1	833
GSE3920_UNTREATED_VS_IFNA_TREATED_FIBROBLAST_UP	63	-0.385073	-1.29275	0.0965318	0.782216	1	2093
GSE7219_UNSTIM_VS_LPS_AND_ANTI_CD40_STIM_DC_DN	79	-0.368245	-1.29272	0.0927774	0.78147	1	1329
GO_SECRETION	235	-0.325062	-1.29272	0.0350432	0.78055	1	3232
GO_NEGATIVE_REGULATION_OF_HORMONE_SECRETION	37	-0.427035	-1.29204	0.121771	0.783138	1	2115
GO_ACUTE_INFLAMMATORY_RESPONSE	29	-0.44628	-1.29188	0.139013	0.783024	1	1735
REACTOME_SIGNALING_BY_SCF_KIT	34	-0.432603	-1.29171	0.120859	0.783041	1	3390
GO_REGULATION_OF_ALPHA_BETA_T_CELL_DIFFERENTIATION	17	-0.507104	-1.29166	0.142274	0.782372	1	1560
GO_DEVELOPMENTAL_MATURATION	72	-0.379431	-1.29106	0.0901687	0.78453	1	1354
GO_CELLULAR_RESPONSE_TO_CYTOKINE_STIMULUS	227	-0.324332	-1.29077	0.0325085	0.785108	1	3436
ONDER_CDH1_TARGETS_3_DN	15	-0.520222	-1.29049	0.157407	0.785608	1	2056
DER_IFN_GAMMA_RESPONSE_UP	38	-0.420675	-1.29049	0.121437	0.784693	1	2113
REACTOME_AMINE_LIGAND_BINDING_RECEPTORS	10	-0.572708	-1.2899	0.177564	0.786767	1	2210
GSE22886_NEUTROPHIL_VS_DC_UP	56	-0.394833	-1.28977	0.10782	0.786507	1	3321
GO_EPITHELIAL_CELL_PROLIFERATION	35	-0.431898	-1.28974	0.122334	0.785769	1	1354
BERTUCCI_MEDULLARY_VS_DUCTAL_BREAST_CANCER_UP	95	-0.360973	-1.28891	0.0793201	0.789115	1	3910
CHIANG_LIVER_CANCER_SUBCLASS_CTNNB1_UP	70	-0.381893	-1.28887	0.0991926	0.788348	1	2482
GO_REGULATION_OF_SECRETION	261	-0.319983	-1.28846	0.0288791	0.789544	1	2323
ACEVEDO_LIVER_CANCER_WITH_H3K27ME3_UP	75	-0.372066	-1.28816	0.0920281	0.790126	1	1348
GO_ENDOCARDIAL_CUSHION_DEVELOPMENT	11	-0.562247	-1.28814	0.168283	0.789316	1	2041
GO_NEGATIVE_REGULATION_OF_STEM_CELL_PROLIFERATION	10	-0.583042	-1.28765	0.166553	0.790986	1	833
GO_B_CELL_DIFFERENTIATION	31	-0.436054	-1.28759	0.134422	0.790418	1	1560
GSE22886_NAIVE_CD4_TCELL_VS_MONOCYTE_DN	70	-0.379441	-1.28698	0.0998818	0.792632	1	4637
GSE15330_HSC_VS_MEGAKARYOCYTE_ERYTHROID_PROGENITOR_IKAROS_KO_DN	78	-0.366176	-1.28652	0.0918605	0.794092	1	2231
FOXO3_01	109	-0.350653	-1.28644	0.075388	0.793574	1	3079
GSE3982_NKCELL_VS_TH2_UP	70	-0.377208	-1.28636	0.0850942	0.793095	1	2391
GO_POSITIVE_REGULATION_OF_MUSCLE_TISSUE_DEVELOPMENT	28	-0.450922	-1.28601	0.141297	0.793974	1	141
BRUINS_UVC_RESPONSE_VIA_TP53_GROUP_C	41	-0.415878	-1.286	0.116843	0.79313	1	2940
GO_ADHERENS_JUNCTION_ASSEMBLY	12	-0.552499	-1.28582	0.15651	0.793166	1	2110
GSE15330_MEGAKARYOCYTE_ERYTHROID_VS_GRANULOCYTE_MONOCYTE_PROGENITOR_UP	84	-0.364183	-1.28509	0.0786199	0.795991	1	3439
GSE40274_CTRL_VS_FOXP3_AND_LEF1_TRANSDUCED_ACTIVATED_CD4_TCELL_UP	61	-0.38614	-1.28508	0.108043	0.795123	1	2110
AGTCTTA_MIR499	42	-0.413292	-1.28507	0.112195	0.794262	1	715
GSE21379_TFH_VS_NON_TFH_CD4_TCELL_DN	58	-0.390141	-1.28505	0.103919	0.793417	1	3277
REACTOME_ADP_SIGNALLING_THROUGH_P2RY1	11	-0.563479	-1.28495	0.170952	0.793035	1	3507
CRX_Q4	92	-0.361092	-1.28482	0.0709859	0.792784	1	2305
GSE13522_CTRL_VS_T_CRUZI_Y_STRAIN_INF_SKIN_IFNAR_KO_UP	75	-0.370257	-1.28477	0.0953216	0.792146	1	2551
GO_NEGATIVE_REGULATION_OF_INFLAMMATORY_RESPONSE	41	-0.415299	-1.28476	0.113022	0.791301	1	2841
GO_POSITIVE_REGULATION_OF_LEUKOCYTE_MIGRATION	28	-0.456281	-1.28441	0.144686	0.79215	1	2289
GSE17974_IL4_AND_ANTI_IL12_VS_UNTREATED_12H_ACT_CD4_TCELL_DN	57	-0.390042	-1.28407	0.105232	0.793006	1	2736
GSE22611_NOD2_TRANSD_VS_CTRL_TRANSD_HEK293_MDP_STIM_2H_DN	41	-0.413822	-1.28363	0.129294	0.794431	1	1801
CCACACA_MIR147	20	-0.48522	-1.2836	0.157171	0.793713	1	2032
GSE12484_HEALTHY_VS_PERIDONTITIS_NEUTROPHILS_UP	36	-0.423657	-1.28341	0.136646	0.793765	1	1598
GO_REGULATION_OF_T_CELL_APOPTOTIC_PROCESS	10	-0.574308	-1.28326	0.178845	0.793652	1	2358
GSE17721_LPS_VS_PAM3CSK4_8H_BMDC_UP	82	-0.363838	-1.28312	0.0835702	0.793499	1	3270
HSIAO_LIVER_SPECIFIC_GENES	106	-0.353415	-1.28297	0.066482	0.793381	1	1735
GO_SPLEEN_DEVELOPMENT	15	-0.522833	-1.28281	0.158816	0.793279	1	41
GO_REGULATION_OF_CARTILAGE_DEVELOPMENT	25	-0.460448	-1.28275	0.140755	0.792707	1	1703
GSE21063_CTRL_VS_ANTI_IGM_STIM_BCELL_NFATC1_KO_8H_UP	69	-0.375029	-1.28262	0.0913915	0.792494	1	2993
LIANG_HEMATOPOIESIS_STEM_CELL_NUMBER_SMALL_VS_HUGE_UP	18	-0.491592	-1.28199	0.150309	0.794893	1	4478
GO_T_CELL_DIFFERENTIATION_INVOLVED_IN_IMMUNE_RESPONSE	10	-0.569317	-1.28198	0.175939	0.794056	1	3015
GSE14769_UNSTIM_VS_20MIN_LPS_BMDM_UP	63	-0.381809	-1.28197	0.106495	0.793254	1	2637
GSE7460_CTRL_VS_TGFB_TREATED_ACT_FOXP3_MUT_TCONV_DN	76	-0.372167	-1.28193	0.0998298	0.792528	1	2918
GO_MULTICELLULAR_ORGANISMAL_HOMEOSTASIS	91	-0.361361	-1.2817	0.0794101	0.792869	1	3030
GSE2706_UNSTIM_VS_2H_R848_DC_DN	60	-0.386907	-1.2814	0.107394	0.79352	1	2441
GO_REGULATION_OF_T_CELL_PROLIFERATION	46	-0.402217	-1.28138	0.124471	0.792726	1	2358
GO_REGULATION_OF_SYNAPSE_ORGANIZATION	35	-0.426896	-1.28138	0.135468	0.791845	1	1117
GSE7219_WT_VS_NIK_NFKB2_KO_LPS_AND_ANTI_CD40_STIM_DC_DN	74	-0.369004	-1.28083	0.0951828	0.793806	1	2750
GO_TRANSCRIPTIONAL_REPRESSOR_ACTIVITY_RNA_POLYMERASE_II_CORE_PROMOTER_PROXIMAL_REGION_SEQUENCE_SPECIFIC_BINDING	44	-0.409331	-1.28082	0.129193	0.792994	1	2661
GSE40277_GATA1_AND_SATB1_TRANSDUCED_VS_CTRL_CD4_TCELL_UP	78	-0.370908	-1.28075	0.0979943	0.792483	1	3576
GSE27241_CTRL_VS_DIGOXIN_TREATED_CD4_TCELL_IN_TH17_POLARIZING_CONDITIONS_UP	51	-0.395393	-1.28065	0.117291	0.792087	1	2914
GO_MEMBRANE_MICRODOMAIN	129	-0.343656	-1.28053	0.0674814	0.791799	1	2295
GSE39820_IL1B_IL6_VS_IL1B_IL6_IL23A_TREATED_CD4_TCELL_UP	58	-0.38791	-1.28048	0.107448	0.791154	1	2742
GSE2405_0H_VS_12H_A_PHAGOCYTOPHILUM_STIM_NEUTROPHIL_UP	69	-0.373239	-1.2803	0.102041	0.791194	1	2327
GSE22935_UNSTIM_VS_48H_MBOVIS_BCG_STIM_MYD88_KO_MACROPHAGE_DN	71	-0.375599	-1.28003	0.0862974	0.791763	1	2099
GO_ERYTHROCYTE_DEVELOPMENT	12	-0.539573	-1.27996	0.160055	0.791228	1	2775
GENTILE_UV_HIGH_DOSE_UP	11	-0.557139	-1.27915	0.181556	0.794502	1	3079
ETS_Q4	108	-0.352975	-1.27891	0.0837004	0.794865	1	3232
WANG_RESPONSE_TO_BEXAROTENE_DN	10	-0.577232	-1.27879	0.180295	0.794567	1	3807
GO_REGULATION_OF_TRANSPORTER_ACTIVITY	70	-0.372852	-1.27849	0.106457	0.795281	1	1889
GSE25123_WT_VS_PPARG_KO_MACROPHAGE_UP	59	-0.386872	-1.278	0.113529	0.796914	1	3377
SMID_BREAST_CANCER_BASAL_DN	257	-0.319461	-1.27798	0.0375977	0.796175	1	2370
GSE37534_UNTREATED_VS_GW1929_TREATED_CD4_TCELL_PPARG1_AND_FOXP3_TRASDUCED_UP	89	-0.358227	-1.27797	0.0906516	0.795355	1	1718
GSE17721_LPS_VS_POLYIC_1H_BMDC_UP	101	-0.352299	-1.27795	0.0877585	0.794581	1	2268
GSE40274_LEF1_VS_FOXP3_AND_LEF1_TRANSDUCED_ACTIVATED_CD4_TCELL_UP	84	-0.364206	-1.27786	0.0959064	0.794156	1	4126
GO_REGULATION_OF_REPRODUCTIVE_PROCESS	53	-0.391495	-1.27782	0.114684	0.79349	1	1399
GSE24634_IL4_VS_CTRL_TREATED_NAIVE_CD4_TCELL_DAY5_DN	67	-0.377396	-1.27766	0.104651	0.793439	1	3321
GO_REGULATION_OF_PEPTIDE_TRANSPORT	102	-0.355848	-1.27747	0.0819672	0.793527	1	2756
GO_SEQUENCE_SPECIFIC_DNA_BINDING	400	-0.305687	-1.27726	0.0204825	0.793702	1	3162
REACTOME_GRB2_SOS_PROVIDES_LINKAGE_TO_MAPK_SIGNALING_FOR_INTERGRINS_	10	-0.564754	-1.27683	0.178867	0.795039	1	3021
REACTOME_CELL_CELL_JUNCTION_ORGANIZATION	21	-0.46934	-1.27673	0.15073	0.794691	1	540
GO_LYMPHOCYTE_MEDIATED_IMMUNITY	49	-0.396987	-1.27667	0.115872	0.794172	1	4069
GSE13522_WT_VS_IFNAR_KO_SKING_T_CRUZI_Y_STRAIN_INF_DN	82	-0.365856	-1.27665	0.0920831	0.793395	1	3281
GOZGIT_ESR1_TARGETS_DN	233	-0.318399	-1.27657	0.03996	0.792925	1	2242
GSE39556_UNTREATED_VS_3H_POLYIC_INJ_MOUSE_CD8A_DC_DN	69	-0.37683	-1.27618	0.0998839	0.794087	1	1627
REACTOME_GPCR_LIGAND_BINDING	127	-0.342641	-1.27617	0.0711611	0.793274	1	3576
GO_REGULATION_OF_IMMUNE_EFFECTOR_PROCESS	161	-0.33374	-1.27607	0.0580781	0.792902	1	1930
PLASARI_NFIC_TARGETS_BASAL_UP	11	-0.555581	-1.27577	0.176632	0.793608	1	894
GSE40274_CTRL_VS_XBP1_TRANSDUCED_ACTIVATED_CD4_TCELL_UP	62	-0.377308	-1.27576	0.109636	0.792778	1	4223
GO_NEGATIVE_REGULATION_OF_RNA_SPLICING	13	-0.52642	-1.27557	0.181627	0.792861	1	3630
PU1_Q6	85	-0.360302	-1.27498	0.0893692	0.79505	1	3805
FOXM1_01	101	-0.352365	-1.2748	0.080157	0.795121	1	3078
BASSO_CD40_SIGNALING_DN	25	-0.453885	-1.27461	0.15894	0.795235	1	1105
REACTOME_ANTIGEN_ACTIVATES_B_CELL_RECEPTOR_LEADING_TO_GENERATION_OF_SECOND_MESSENGERS	11	-0.557463	-1.27421	0.181754	0.796403	1	1179
BURTON_ADIPOGENESIS_1	19	-0.490493	-1.27385	0.160759	0.797348	1	641
GSE18791_UNSTIM_VS_NEWCATSLE_VIRUS_DC_1H_UP	44	-0.40284	-1.27373	0.121597	0.797128	1	2541
HOELZEL_NF1_TARGETS_UP	48	-0.396408	-1.2736	0.125697	0.796889	1	2151
GO_REGULATION_OF_LEUKOCYTE_MIGRATION	38	-0.41458	-1.27352	0.144089	0.796466	1	3345
GO_REGULATION_OF_HUMORAL_IMMUNE_RESPONSE	20	-0.479202	-1.27341	0.159947	0.796193	1	1896
GSE1112_HY_CD8AB_VS_HY_CD8AA_THYMOCYTE_RTOC_CULTURE_UP	64	-0.380137	-1.27326	0.104265	0.79612	1	3042
GSE360_CTRL_VS_M_TUBERCULOSIS_DC_DN	77	-0.367772	-1.27304	0.0934579	0.7964	1	1813
GO_REGULATION_OF_CHEMOKINE_PRODUCTION	26	-0.445311	-1.27267	0.155284	0.797457	1	2281
GO_CALCIUM_MEDIATED_SIGNALING	37	-0.422319	-1.27258	0.144646	0.797045	1	1512
LEE_BMP2_TARGETS_UP	303	-0.310897	-1.2725	0.0348668	0.796655	1	1810
KEGG_MELANOGENESIS	47	-0.399719	-1.27235	0.116779	0.796591	1	3333
EPPERT_CE_HSC_LSC	12	-0.54482	-1.27224	0.171788	0.7963	1	2405
GSE40274_CTRL_VS_FOXP3_AND_GATA1_TRANSDUCED_ACTIVATED_CD4_TCELL_UP	52	-0.392134	-1.27185	0.120314	0.797473	1	1995
GO_INTRACELLULAR_LIPID_TRANSPORT	12	-0.54259	-1.27113	0.175862	0.80025	1	3081
GSE1432_CTRL_VS_IFNG_24H_MICROGLIA_DN	69	-0.374525	-1.2701	0.113517	0.804711	1	4730
GSE19512_NAUTRAL_VS_INDUCED_TREG_UP	67	-0.371246	-1.26992	0.114754	0.804814	1	2597
HNF1_Q6	78	-0.36611	-1.26991	0.0981387	0.803986	1	2778
AMIT_EGF_RESPONSE_60_MCF10A	12	-0.547073	-1.26951	0.18737	0.805219	1	4435
GO_HETEROTRIMERIC_G_PROTEIN_COMPLEX	16	-0.506322	-1.26932	0.158383	0.805353	1	3245
GO_QUINONE_METABOLIC_PROCESS	16	-0.500804	-1.26913	0.180082	0.805462	1	2629
GSE11924_TH1_VS_TH17_CD4_TCELL_UP	75	-0.366078	-1.2691	0.0924225	0.804759	1	3423
GSE17974_CTRL_VS_ACT_IL4_AND_ANTI_IL12_0.5H_CD4_TCELL_UP	47	-0.398504	-1.26893	0.137828	0.804783	1	4300
GO_INSULIN_SECRETION	13	-0.533686	-1.26891	0.183673	0.804075	1	2431
QI_PLASMACYTOMA_UP	101	-0.350668	-1.26858	0.0873288	0.804943	1	1896
GSE21546_UNSTIM_VS_ANTI_CD3_STIM_ELK1_KO_DP_THYMOCYTES_UP	40	-0.412566	-1.26823	0.13852	0.805878	1	2021
PID_BMP_PATHWAY	19	-0.480167	-1.26793	0.150401	0.806576	1	612
PID_KIT_PATHWAY	19	-0.489872	-1.2676	0.165886	0.807419	1	3333
GO_ALDEHYDE_DEHYDROGENASE_NAD_ACTIVITY	11	-0.549849	-1.26739	0.1783	0.807643	1	621
GSE38696_LIGHT_ZONE_VS_DARK_ZONE_BCELL_UP	85	-0.358194	-1.26739	0.10337	0.806823	1	2369
REACTOME_INHIBITION_OF_INSULIN_SECRETION_BY_ADRENALINE_NORADRENALINE	11	-0.555288	-1.2673	0.186441	0.806449	1	3507
GO_REGULATION_OF_WOUND_HEALING	47	-0.395396	-1.26725	0.130835	0.805858	1	3233
GO_ORGANIC_HYDROXY_COMPOUND_TRANSPORT	67	-0.375539	-1.26616	0.10197	0.810573	1	2115
GO_REGULATION_OF_PEPTIDE_SECRETION	86	-0.358398	-1.26611	0.0995993	0.809971	1	2756
GSE10325_LUPUS_CD4_TCELL_VS_LUPUS_BCELL_DN	66	-0.373099	-1.26604	0.114583	0.809494	1	4568
GO_EPITHELIAL_TUBE_BRANCHING_INVOLVED_IN_LUNG_MORPHOGENESIS	17	-0.49469	-1.26599	0.170878	0.808911	1	1500
WORSCHECH_TUMOR_REJECTION_UP	14	-0.513775	-1.26551	0.181189	0.810562	1	2019
KEGG_CHEMOKINE_SIGNALING_PATHWAY	60	-0.38144	-1.26539	0.117716	0.810353	1	3576
GO_NEGATIVE_REGULATION_OF_CELL_MATRIX_ADHESION	11	-0.561219	-1.26514	0.178121	0.810805	1	2632
GO_ORGANIC_ACID_SODIUM_SYMPORTER_ACTIVITY	13	-0.533904	-1.26472	0.180837	0.812098	1	2305
GO_REGULATION_OF_INTRACELLULAR_ESTROGEN_RECEPTOR_SIGNALING_PATHWAY	19	-0.486743	-1.26393	0.177376	0.81531	1	2041
LEE_TARGETS_OF_PTCH1_AND_SUFU_UP	25	-0.454327	-1.26375	0.152805	0.815388	1	4642
GSE17721_PAM3CSK4_VS_GADIQUIMOD_6H_BMDC_DN	88	-0.358411	-1.26371	0.101187	0.814756	1	1500
GSE14699_NAIVE_VS_DELETIONAL_TOLERANCE_CD8_TCELL_DN	67	-0.372598	-1.26343	0.104595	0.815342	1	1738
GSE17721_LPS_VS_POLYIC_0.5H_BMDC_DN	92	-0.357239	-1.26325	0.099073	0.815427	1	1380
GO_EXTRINSIC_APOPTOTIC_SIGNALING_PATHWAY_VIA_DEATH_DOMAIN_RECEPTORS	15	-0.513054	-1.26212	0.179363	0.820425	1	2019
GO_PIRNA_METABOLIC_PROCESS	11	-0.549732	-1.26188	0.185906	0.820792	1	1547
GO_LYMPHOCYTE_COSTIMULATION	21	-0.470976	-1.26188	0.170241	0.819957	1	3232
GO_NUCLEOSIDE_DIPHOSPHATE_METABOLIC_PROCESS	44	-0.398931	-1.26172	0.127976	0.819918	1	1068
GO_POSITIVE_REGULATION_OF_ION_TRANSPORT	84	-0.35541	-1.26139	0.106061	0.820804	1	2110
GO_TOR_SIGNALING	10	-0.564165	-1.26114	0.1841	0.821296	1	1636
GO_REGULATION_OF_CATENIN_IMPORT_INTO_NUCLEUS	16	-0.495606	-1.26093	0.178571	0.821536	1	833
GSE13522_CTRL_VS_T_CRUZI_Y_STRAIN_INF_SKIN_BALBC_MOUSE_DN	42	-0.405569	-1.26027	0.135135	0.824143	1	1863
GO_VASCULAR_PROCESS_IN_CIRCULATORY_SYSTEM	75	-0.365378	-1.26004	0.113109	0.824514	1	3566
GSE22886_CD4_TCELL_VS_BCELL_NAIVE_UP	88	-0.35346	-1.25988	0.0985194	0.824469	1	1976
GO_POSITIVE_REGULATION_OF_ALPHA_BETA_T_CELL_ACTIVATION	16	-0.499222	-1.25918	0.177366	0.827251	1	1399
GO_DEFENSE_RESPONSE_TO_VIRUS	54	-0.385031	-1.25907	0.127492	0.827009	1	4031
GO_NEGATIVE_REGULATION_OF_LEUKOCYTE_DIFFERENTIATION	22	-0.462603	-1.25881	0.175178	0.827492	1	1560
GO_POSITIVE_REGULATION_OF_CARTILAGE_DEVELOPMENT	12	-0.538087	-1.25874	0.179791	0.827043	1	1703
SANSOM_WNT_PATHWAY_REQUIRE_MYC	27	-0.444095	-1.25795	0.150943	0.83028	1	2023
GO_NEGATIVE_REGULATION_OF_EPITHELIAL_CELL_DIFFERENTIATION	16	-0.500716	-1.25792	0.18144	0.829621	1	3277
GO_REGULATION_OF_ION_HOMEOSTASIS	85	-0.358035	-1.25763	0.116898	0.830266	1	2110
MUELLER_METHYLATED_IN_GLIOBLASTOMA	12	-0.536098	-1.25727	0.194297	0.831337	1	697
GO_DORSAL_VENTRAL_PATTERN_FORMATION	47	-0.396503	-1.25714	0.136227	0.831186	1	1588
GO_BICARBONATE_TRANSPORT	15	-0.510376	-1.25709	0.178401	0.830631	1	3868
GO_REGULATION_OF_STRIATED_MUSCLE_CELL_DIFFERENTIATION	34	-0.418236	-1.25687	0.14653	0.830922	1	2226
OUILLETTE_CLL_13Q14_DELETION_DN	27	-0.444308	-1.25678	0.161755	0.830573	1	671
GO_MONOVALENT_INORGANIC_CATION_TRANSMEMBRANE_TRANSPORTER_ACTIVITY	120	-0.34275	-1.25667	0.100497	0.830288	1	2374
GO_NEGATIVE_REGULATION_OF_TRANSPORT	188	-0.322742	-1.25666	0.0621788	0.829552	1	2115
GSE35543_IN_VIVO_NTREG_VS_IN_VITRO_ITREG_UP	65	-0.373375	-1.25647	0.116734	0.829667	1	1117
MEISSNER_BRAIN_HCP_WITH_H3K4ME3_AND_H3K27ME3	403	-0.301907	-1.25632	0.0225806	0.829628	1	2041
GO_HORMONE_ACTIVITY	48	-0.394563	-1.25628	0.133863	0.829028	1	3608
GO_POSITIVE_REGULATION_OF_HEART_GROWTH	14	-0.519251	-1.25603	0.176551	0.829437	1	2620
GSE43863_TFH_VS_LY6C_INT_CXCR5POS_EFFECTOR_CD4_TCELL_UP	118	-0.338728	-1.25581	0.0938368	0.829743	1	3509
GO_PEPTIDASE_INHIBITOR_ACTIVITY	46	-0.397781	-1.25574	0.13218	0.82929	1	2995
GO_CAMP_MEDIATED_SIGNALING	13	-0.524557	-1.25548	0.19223	0.829833	1	737
GO_DEVELOPMENTAL_PROCESS_INVOLVED_IN_REPRODUCTION	255	-0.3144	-1.25521	0.0501931	0.830405	1	2991
PLASARI_TGFB1_TARGETS_1HR_UP	13	-0.52231	-1.25518	0.192705	0.829712	1	4024
GSE27241_CTRL_VS_DIGOXIN_TREATED_RORGT_KO_CD4_TCELL_IN_TH17_POLARIZING_CONDITIONS_DN	76	-0.362217	-1.25498	0.1159	0.829882	1	2608
KEGG_GLYCOLYSIS_GLUCONEOGENESIS	27	-0.441076	-1.25443	0.160438	0.83191	1	1132
IWANAGA_CARCINOGENESIS_BY_KRAS_DN	54	-0.385164	-1.25437	0.140309	0.8314	1	1535
GO_REGULATION_OF_ACTIN_FILAMENT_DEPOLYMERIZATION	17	-0.488733	-1.25388	0.192282	0.833084	1	4916
GO_OUTFLOW_TRACT_MORPHOGENESIS	24	-0.453522	-1.2534	0.171958	0.834783	1	2041
REACTOME_ACTIVATED_NOTCH1_TRANSMITS_SIGNAL_TO_THE_NUCLEUS	15	-0.505519	-1.25337	0.188615	0.83411	1	2665
GSE10239_MEMORY_VS_KLRG1INT_EFF_CD8_TCELL_UP	70	-0.366462	-1.25326	0.124481	0.833821	1	4887
GO_MEMBRANE_REGION	411	-0.299492	-1.25323	0.0392515	0.833172	1	2426
GO_PHOSPHATIDYLINOSITOL_3_KINASE_BINDING	12	-0.532063	-1.25296	0.200557	0.833761	1	2848
GSE17721_LPS_VS_POLYIC_16H_BMDC_DN	78	-0.362293	-1.25294	0.111299	0.833052	1	3321
GO_REGULATION_OF_TRANSCRIPTION_FROM_RNA_POLYMERASE_II_PROMOTER_IN_RESPONSE_TO_HYPOXIA	17	-0.488608	-1.25272	0.187666	0.833429	1	5688
GSE13306_TREG_VS_TCONV_SPLEEN_UP	76	-0.363254	-1.25268	0.117302	0.832823	1	3019
GSE20366_TREG_VS_TCONV_UP	66	-0.363617	-1.25253	0.122079	0.832735	1	3481
RAAGNYNNCTTY_UNKNOWN	33	-0.420546	-1.25219	0.161049	0.833706	1	3571
GO_RESPONSE_TO_NITRIC_OXIDE	11	-0.55108	-1.25215	0.211337	0.833125	1	1845
PARK_TRETINOIN_RESPONSE_AND_RARA_PLZF_FUSION	11	-0.552791	-1.25191	0.197241	0.833508	1	2093
GO_HEMOSTASIS	112	-0.339991	-1.2515	0.10038	0.834886	1	3345
GSE1740_UNSTIM_VS_IFNA_STIMULATED_MCSF_IFNG_DERIVED_MACROPHAGE_UP	52	-0.384354	-1.25117	0.133578	0.835756	1	1693
GSE9650_NAIVE_VS_EXHAUSTED_CD8_TCELL_DN	79	-0.36128	-1.25117	0.122485	0.834966	1	2214
KORKOLA_CORRELATED_WITH_POU5F1	12	-0.53671	-1.25095	0.197342	0.835283	1	2383
TAKEDA_TARGETS_OF_NUP98_HOXA9_FUSION_16D_DN	34	-0.419565	-1.2509	0.163625	0.834734	1	2675
GO_NEGATIVE_REGULATION_OF_NITROGEN_COMPOUND_METABOLIC_PROCESS	648	-0.292066	-1.25037	0.0130321	0.836688	1	3105
GO_PROTEIN_ACTIVATION_CASCADE	31	-0.431218	-1.25004	0.159017	0.837536	1	2637
GSE39556_CD8A_DC_VS_NK_CELL_MOUSE_3H_POST_POLYIC_INJ_DN	76	-0.360372	-1.24993	0.119839	0.837312	1	1718
GSE17721_12H_VS_24H_CPG_BMDC_UP	87	-0.35253	-1.24983	0.102041	0.837	1	3880
GO_MESODERMAL_CELL_DIFFERENTIATION	13	-0.522228	-1.24979	0.197193	0.83643	1	1272
KAYO_AGING_MUSCLE_UP	98	-0.34794	-1.24973	0.102052	0.835904	1	2999
REACTOME_REGULATION_OF_SIGNALING_BY_CBL	10	-0.562947	-1.24958	0.198479	0.835889	1	3232
ICHIBA_GRAFT_VERSUS_HOST_DISEASE_35D_UP	42	-0.402906	-1.24957	0.142946	0.835147	1	2625
WANG_BARRETTS_ESOPHAGUS_UP	18	-0.48442	-1.24939	0.184761	0.835238	1	947
GO_UROGENITAL_SYSTEM_DEVELOPMENT	139	-0.331041	-1.24925	0.0919913	0.835159	1	2340
GSE21033_1H_VS_12H_POLYIC_STIM_DC_UP	73	-0.363009	-1.24912	0.127584	0.835047	1	2007
GO_KIDNEY_EPITHELIUM_DEVELOPMENT	54	-0.382953	-1.24905	0.15003	0.834612	1	813
GO_REGULATION_OF_RECEPTOR_INTERNALIZATION	19	-0.472784	-1.24855	0.184316	0.836378	1	1888
REACTOME_OPIOID_SIGNALLING	34	-0.416517	-1.24797	0.157233	0.838563	1	3515
GO_NEURON_MATURATION	13	-0.516632	-1.24782	0.179943	0.83851	1	673
GSE411_UNSTIM_VS_100MIN_IL6_STIM_MACROPHAGE_UP	87	-0.352327	-1.24781	0.111235	0.837771	1	3104
GO_NEGATIVE_REGULATION_OF_CELL_PROLIFERATION	270	-0.309338	-1.24779	0.0475267	0.837072	1	2758
GO_MYELOID_LEUKOCYTE_ACTIVATION	35	-0.414687	-1.24776	0.162264	0.836423	1	1606
CASTELLANO_NRAS_TARGETS_UP	31	-0.422391	-1.2477	0.163329	0.835945	1	2736
GSE7831_UNSTIM_VS_INFLUENZA_STIM_PDC_4H_DN	94	-0.351097	-1.24767	0.110364	0.835293	1	3282
GO_PALATE_DEVELOPMENT	46	-0.394604	-1.24754	0.148923	0.835179	1	2081
EPPERT_HSC_R	38	-0.406678	-1.24749	0.146372	0.834649	1	2405
GSE29618_BCELL_VS_MONOCYTE_DN	87	-0.351043	-1.24742	0.114512	0.834221	1	4035
GO_NEGATIVE_REGULATION_OF_CYTOKINE_BIOSYNTHETIC_PROCESS	13	-0.526526	-1.24727	0.192513	0.834194	1	1511
KYNG_DNA_DAMAGE_UP	110	-0.340719	-1.24711	0.0966667	0.834246	1	2565
YAO_TEMPORAL_RESPONSE_TO_PROGESTERONE_CLUSTER_9	31	-0.425304	-1.24694	0.167823	0.834266	1	3184
GSE3982_CTRL_VS_LPS_4H_MAC_DN	84	-0.353478	-1.24692	0.123771	0.833614	1	2421
VECCHI_GASTRIC_CANCER_ADVANCED_VS_EARLY_DN	56	-0.379986	-1.24668	0.141582	0.834055	1	2463
LIU_PROSTATE_CANCER_DN	158	-0.324337	-1.24651	0.0808399	0.834202	1	1610
GO_HORMONE_METABOLIC_PROCESS	67	-0.368602	-1.24602	0.13683	0.835941	1	1180
GSE20366_TREG_VS_NAIVE_CD4_TCELL_DN	68	-0.367904	-1.24559	0.12071	0.83737	1	2793
GO_REGULATION_OF_ADHERENS_JUNCTION_ORGANIZATION	15	-0.503282	-1.24537	0.197548	0.837726	1	2632
GO_NEGATIVE_REGULATION_OF_EPITHELIAL_CELL_PROLIFERATION	60	-0.376331	-1.24504	0.134189	0.838603	1	1015
GSE14000_UNSTIM_VS_4H_LPS_DC_DN	71	-0.364734	-1.24485	0.122569	0.838785	1	2358
LIN_NPAS4_TARGETS_DN	26	-0.437199	-1.24477	0.183516	0.838452	1	410
GSE9878_CTRL_VS_EBF_TRANSDUCED_PAX5_KO_PRO_BCELL_UP	85	-0.355515	-1.2447	0.116066	0.837998	1	2786
GSE5542_IFNG_VS_IFNA_TREATED_EPITHELIAL_CELLS_6H_DN	70	-0.363369	-1.24385	0.138398	0.841625	1	3569
GSE9006_HEALTHY_VS_TYPE_1_DIABETES_PBMC_AT_DX_DN	78	-0.358558	-1.24381	0.111884	0.84103	1	3481
GSE43863_DAY6_EFF_VS_DAY150_MEM_TFH_CD4_TCELL_DN	73	-0.358624	-1.24373	0.11751	0.840613	1	2234
GSE17974_IL4_AND_ANTI_IL12_VS_UNTREATED_1H_ACT_CD4_TCELL_DN	51	-0.384804	-1.24314	0.144078	0.842877	1	2736
GO_LYMPHOCYTE_ACTIVATION_INVOLVED_IN_IMMUNE_RESPONSE	39	-0.405067	-1.24312	0.169626	0.842187	1	4136
WELCH_GATA1_TARGETS	10	-0.561855	-1.24309	0.209318	0.841551	1	4768
BERNARD_PPAPDC1B_TARGETS_UP	18	-0.481501	-1.24305	0.183848	0.840993	1	2502
NFKB_Q6	101	-0.344193	-1.24301	0.104794	0.840418	1	3650
GSE7460_CTRL_VS_TGFB_TREATED_ACT_FOXP3_HET_TCONV_DN	82	-0.355259	-1.24294	0.115801	0.839955	1	4134
GSE37532_TREG_VS_TCONV_CD4_TCELL_FROM_VISCERAL_ADIPOSE_TISSUE_UP	42	-0.4004	-1.24288	0.15198	0.839472	1	2131
GO_G_PROTEIN_ALPHA_SUBUNIT_BINDING	14	-0.513859	-1.24269	0.198026	0.839692	1	1863
REACTOME_REGULATION_OF_HYPOXIA_INDUCIBLE_FACTOR_HIF_BY_OXYGEN	11	-0.542716	-1.24258	0.203943	0.839437	1	5319
GO_TERPENOID_METABOLIC_PROCESS	40	-0.399273	-1.24243	0.155901	0.839491	1	801
GO_TUBE_MORPHOGENESIS	142	-0.328976	-1.24235	0.0914346	0.839097	1	3392
GO_GLAND_DEVELOPMENT	186	-0.318177	-1.24232	0.0706605	0.83851	1	2186
ONO_FOXP3_TARGETS_DN	13	-0.516834	-1.24218	0.191576	0.838406	1	2744
KEGG_TRYPTOPHAN_METABOLISM	18	-0.474395	-1.24182	0.19165	0.839428	1	2758
GO_EPITHELIAL_CELL_DIFFERENTIATION_INVOLVED_IN_KIDNEY_DEVELOPMENT	11	-0.536905	-1.24168	0.194654	0.83938	1	81
GSE20727_CTRL_VS_H2O2_TREATED_DC_UP	74	-0.360424	-1.24164	0.118124	0.838822	1	3048
GSE16385_IFNG_TNF_VS_IL4_STIM_MACROPHAGE_ROSIGLITAZONE_TREATED_UP	59	-0.378738	-1.24149	0.132132	0.838808	1	3451
GO_CORE_PROMOTER_SEQUENCE_SPECIFIC_DNA_BINDING	46	-0.389038	-1.2414	0.148403	0.838511	1	2023
GSE10325_CD4_TCELL_VS_LUPUS_CD4_TCELL_UP	80	-0.356228	-1.24132	0.138109	0.838166	1	1920
KEGG_TGF_BETA_SIGNALING_PATHWAY	37	-0.40672	-1.24103	0.154693	0.838805	1	1105
GSE11057_CD4_EFF_MEM_VS_PBMC_DN	70	-0.364341	-1.24082	0.128902	0.839137	1	4031
GSE42021_CD24HI_VS_CD24LOW_TREG_THYMUS_DN	57	-0.373829	-1.2408	0.148681	0.838435	1	3321
PID_HES_HEY_PATHWAY	24	-0.446658	-1.24072	0.17841	0.838081	1	2793
ODONNELL_TFRC_TARGETS_UP	141	-0.330713	-1.24069	0.0973262	0.837468	1	2242
ACEVEDO_LIVER_CANCER_WITH_H3K9ME3_UP	31	-0.420937	-1.24062	0.170577	0.837071	1	4490
TONKS_TARGETS_OF_RUNX1_RUNX1T1_FUSION_SUSTAINDED_IN_ERYTHROCYTE_UP	14	-0.509814	-1.24059	0.209066	0.836437	1	1482
GO_NEGATIVE_REGULATION_OF_CELL_SUBSTRATE_ADHESION	20	-0.469743	-1.24043	0.188086	0.836513	1	1607
KAECH_DAY15_EFF_VS_MEMORY_CD8_TCELL_UP	81	-0.356565	-1.24005	0.122592	0.8377	1	2750
GSE11864_UNTREATED_VS_CSF1_PAM3CYS_IN_MAC_UP	84	-0.351256	-1.2398	0.122577	0.838266	1	4430
GSE27896_HDAC6_KO_VS_WT_TREG_UP	57	-0.374663	-1.23972	0.140956	0.837896	1	2914
GO_NEURAL_CREST_CELL_DIFFERENTIATION	33	-0.419981	-1.23931	0.173885	0.839217	1	2079
NFKAPPAB_01	91	-0.350265	-1.23922	0.12169	0.838945	1	3142
GSE10325_LUPUS_BCELL_VS_LUPUS_MYELOID_DN	76	-0.356999	-1.23904	0.120091	0.839099	1	3902
GSE22601_IMMATURE_CD4_SINGLE_POSITIVE_VS_CD8_SINGLE_POSITIVE_THYMOCYTE_UP	73	-0.360516	-1.23891	0.126921	0.838982	1	2569
GSE36476_CTRL_VS_TSST_ACT_40H_MEMORY_CD4_TCELL_OLD_UP	66	-0.366329	-1.23878	0.134764	0.838928	1	2848
GSE21546_ELK1_KO_VS_SAP1A_KO_AND_ELK1_KO_ANTI_CD3_STIM_DP_THYMOCYTES_DN	91	-0.347516	-1.23871	0.116935	0.838506	1	3059
GO_NEGATIVE_REGULATION_OF_PROTEIN_SERINE_THREONINE_KINASE_ACTIVITY	63	-0.370277	-1.23864	0.127509	0.838104	1	3863
REACTOME_FGFR_LIGAND_BINDING_AND_ACTIVATION	12	-0.526164	-1.23822	0.207443	0.839481	1	69
GSE24634_TREG_VS_TCONV_POST_DAY3_IL4_CONVERSION_DN	89	-0.350022	-1.23773	0.118218	0.841245	1	4581
GO_PHOSPHATIDYLINOSITOL_3_KINASE_ACTIVITY	27	-0.440079	-1.23753	0.176546	0.841489	1	2281
GO_REGULATION_OF_EXOCYTOSIS	75	-0.359591	-1.2375	0.140515	0.840871	1	1561
GO_INOSITOL_LIPID_MEDIATED_SIGNALING	50	-0.384896	-1.23732	0.152778	0.841005	1	2079
GO_EPIDERMAL_CELL_DIFFERENTIATION	41	-0.400728	-1.2372	0.16233	0.840835	1	1720
GO_SERINE_TYPE_ENDOPEPTIDASE_INHIBITOR_ACTIVITY	21	-0.464284	-1.23678	0.184332	0.842173	1	569
GO_NEGATIVE_REGULATION_OF_MYELOID_LEUKOCYTE_DIFFERENTIATION	14	-0.503493	-1.23661	0.215033	0.842321	1	3232
VECCHI_GASTRIC_CANCER_EARLY_DN	113	-0.338315	-1.2366	0.117869	0.841607	1	2311
GSE30083_SP2_VS_SP3_THYMOCYTE_UP	74	-0.362036	-1.23634	0.130282	0.842137	1	3019
GO_OXIDOREDUCTASE_ACTIVITY_ACTING_ON_A_HEME_GROUP_OF_DONORS	17	-0.48228	-1.23621	0.207973	0.842068	1	3338
GO_NEGATIVE_REGULATION_OF_MRNA_SPLICING_VIA_SPLICEOSOME	10	-0.547592	-1.23606	0.198749	0.84208	1	3630
GSE16451_CTRL_VS_WEST_EQUINE_ENC_VIRUS_MATURE_NEURON_CELL_LINE_DN	66	-0.3631	-1.23603	0.133412	0.841507	1	1846
GO_NEGATIVE_REGULATION_OF_DEFENSE_RESPONSE	52	-0.376601	-1.2358	0.150506	0.841943	1	2841
GO_RESPONSE_TO_ZINC_ION	28	-0.427222	-1.23578	0.175206	0.84129	1	4333
GSE46606_UNSTIM_VS_CD40L_IL2_IL5_1DAY_STIMULATED_IRF4MID_SORTED_BCELL_DN	76	-0.355266	-1.23572	0.11981	0.840834	1	2213
GSE22886_IGG_IGA_MEMORY_BCELL_VS_BLOOD_PLASMA_CELL_UP	72	-0.360419	-1.23568	0.137631	0.840259	1	2388
GO_REGULATION_OF_BLOOD_PRESSURE	78	-0.355696	-1.23526	0.134793	0.841685	1	2113
GSE24210_CTRL_VS_IL35_TREATED_TCONV_CD4_TCELL_UP	78	-0.357166	-1.23524	0.132619	0.841028	1	5171
GO_PROTEIN_PHOSPHORYLATED_AMINO_ACID_BINDING	11	-0.538048	-1.23511	0.211552	0.840974	1	3425
GSE21927_SPLENIC_C26GM_TUMOROUS_VS_BONE_MARROW_MONOCYTES_UP	51	-0.386131	-1.23507	0.156744	0.840426	1	1311
SENGUPTA_NASOPHARYNGEAL_CARCINOMA_DN	115	-0.334074	-1.23504	0.104883	0.83984	1	2878
GSE12003_MIR223_KO_VS_WT_BM_PROGENITOR_8D_CULTURE_DN	57	-0.373527	-1.23426	0.141672	0.843088	1	4205
GSE34156_NOD2_LIGAND_VS_NOD2_AND_TLR1_TLR2_LIGAND_6H_TREATED_MONOCYTE_DN	98	-0.341104	-1.23373	0.119271	0.845035	1	2324
HOEBEKE_LYMPHOID_STEM_CELL_UP	23	-0.449361	-1.2331	0.196116	0.847469	1	2769
GSE13738_RESTING_VS_BYSTANDER_ACTIVATED_CD4_TCELL_DN	104	-0.338522	-1.23295	0.118548	0.847496	1	2856
GO_PROSTATE_GLAND_DEVELOPMENT	16	-0.496009	-1.23293	0.206097	0.846869	1	2148
GO_WNT_PROTEIN_BINDING	18	-0.476134	-1.23287	0.195582	0.846434	1	2066
GO_REGULATION_OF_CELL_ADHESION_MEDIATED_BY_INTEGRIN	18	-0.473549	-1.23278	0.195509	0.84612	1	3242
GSE43863_DAY6_EFF_VS_DAY150_MEM_TH1_CD4_TCELL_UP	82	-0.349237	-1.2327	0.129391	0.845784	1	2128
GO_POSITIVE_REGULATION_OF_INSULIN_SECRETION_INVOLVED_IN_CELLULAR_RESPONSE_TO_GLUCOSE_STIMULUS	12	-0.5326	-1.23263	0.197917	0.845418	1	2734
GATA1_02	93	-0.346952	-1.23251	0.122577	0.845287	1	2318
GO_REGULATION_OF_ANDROGEN_RECEPTOR_SIGNALING_PATHWAY	11	-0.540156	-1.23243	0.216621	0.844926	1	41
GO_SIGNAL_TRANSDUCTION_BY_P53_CLASS_MEDIATOR	65	-0.365077	-1.23237	0.142281	0.844522	1	3202
LEE_NEURAL_CREST_STEM_CELL_UP	57	-0.376602	-1.23234	0.146283	0.843945	1	988
VART_KSHV_INFECTION_ANGIOGENIC_MARKERS_DN	57	-0.376967	-1.23224	0.156024	0.843679	1	1183
LEIN_CHOROID_PLEXUS_MARKERS	51	-0.382926	-1.23202	0.1618	0.844077	1	1098
GO_POSITIVE_REGULATION_OF_BIOMINERAL_TISSUE_DEVELOPMENT	10	-0.548716	-1.23199	0.220538	0.843509	1	945
GSE43955_TH0_VS_TGFB_IL6_TH17_ACT_CD4_TCELL_30H_UP	85	-0.347784	-1.23199	0.132187	0.842787	1	2964
GSE12366_NAIVE_VS_MEMORY_BCELL_UP	50	-0.38534	-1.23198	0.15512	0.842071	1	4020
GSE37532_WT_VS_PPARG_KO_LN_TREG_DN	34	-0.412774	-1.23184	0.169763	0.842056	1	3511
GO_CELLULAR_GLUCOSE_HOMEOSTASIS	31	-0.420002	-1.23175	0.1725	0.841766	1	1354
GSE3039_CD4_TCELL_VS_NKT_CELL_UP	79	-0.355743	-1.23151	0.134278	0.842261	1	2884
GO_CLUSTER_OF_ACTIN_BASED_CELL_PROJECTIONS	51	-0.376973	-1.23142	0.163253	0.841961	1	1977
COREBINDINGFACTOR_Q6	94	-0.343254	-1.2313	0.121212	0.841846	1	1889
GATA1_03	102	-0.34056	-1.23123	0.121547	0.841451	1	1703
GOTTWEIN_TARGETS_OF_KSHV_MIR_K12_11	22	-0.451324	-1.23114	0.19439	0.841158	1	4332
GO_ENHANCER_BINDING	41	-0.394137	-1.23096	0.16859	0.841326	1	2128
GSE19923_E2A_KO_VS_HEB_AND_E2A_KO_DP_THYMOCYTE_UP	82	-0.3526	-1.23086	0.13515	0.841104	1	2551
BUCKANOVICH_T_LYMPHOCYTE_HOMING_ON_TUMOR_UP	10	-0.553922	-1.23086	0.215374	0.840425	1	4186
URS_ADIPOCYTE_DIFFERENTIATION_UP	25	-0.434252	-1.23058	0.199104	0.841055	1	1823
KEGG_NEUROACTIVE_LIGAND_RECEPTOR_INTERACTION	88	-0.347441	-1.23056	0.12822	0.84046	1	2311
BECKER_TAMOXIFEN_RESISTANCE_DN	19	-0.468147	-1.23055	0.185161	0.839754	1	730
GSE29618_PDC_VS_MDC_DN	69	-0.362389	-1.23051	0.145714	0.839258	1	4020
SANSOM_APC_TARGETS_DN	135	-0.32773	-1.2305	0.095941	0.838573	1	1955
GSE26488_CTRL_VS_PEPTIDE_INJECTION_OT2_THYMOCYTE_UP	63	-0.366022	-1.23047	0.145455	0.838007	1	2997
GO_LEUKOCYTE_DEGRANULATION	14	-0.50439	-1.23041	0.213664	0.837572	1	1810
GSE29615_CTRL_VS_LAIV_FLU_VACCINE_PBMC_DN	54	-0.378071	-1.23039	0.158239	0.836958	1	4011
GSE25088_WT_VS_STAT6_KO_MACROPHAGE_ROSIGLITAZONE_AND_IL4_STIM_DN	78	-0.354956	-1.23039	0.12703	0.836256	1	1138
DIAZ_CHRONIC_MEYLOGENOUS_LEUKEMIA_DN	49	-0.381224	-1.23037	0.151883	0.835601	1	2745
BENPORATH_ES_CORE_NINE_CORRELATED	44	-0.395416	-1.23015	0.16005	0.835995	1	1778
GO_MATING_BEHAVIOR	11	-0.530761	-1.22998	0.211219	0.836139	1	3265
GO_REGULATION_OF_IMMUNOGLOBULIN_PRODUCTION	23	-0.445151	-1.22982	0.198939	0.836306	1	4041
DODD_NASOPHARYNGEAL_CARCINOMA_UP	564	-0.290157	-1.22939	0.0285088	0.837734	1	2995
NIKOLSKY_OVERCONNECTED_IN_BREAST_CANCER	10	-0.547707	-1.22933	0.198047	0.837316	1	2964
GO_REGULATION_OF_SENSORY_PERCEPTION	14	-0.502326	-1.2292	0.215216	0.837234	1	1845
GSE17721_LPS_VS_POLYIC_24H_BMDC_DN	79	-0.352034	-1.22885	0.137594	0.838302	1	2076
GSE43955_TH0_VS_TGFB_IL6_TH17_ACT_CD4_TCELL_52H_DN	85	-0.351185	-1.22843	0.121614	0.839693	1	2032
FINAK_BREAST_CANCER_SDPP_SIGNATURE	14	-0.509678	-1.22835	0.209577	0.839383	1	1816
GSE17721_POLYIC_VS_GARDIQUIMOD_12H_BMDC_UP	82	-0.347335	-1.2283	0.138184	0.838895	1	3596
GO_MESONEPHRIC_TUBULE_MORPHOGENESIS	21	-0.456958	-1.22826	0.204514	0.838388	1	1504
KEGG_HISTIDINE_METABOLISM	17	-0.479307	-1.22808	0.191167	0.838637	1	2524
GSE19941_LPS_VS_LPS_AND_IL10_STIM_IL10_KO_NFKBP50_KO_MACROPHAGE_DN	67	-0.3622	-1.22798	0.145637	0.838416	1	2093
GSE14769_UNSTIM_VS_120MIN_LPS_BMDM_DN	84	-0.349322	-1.22797	0.139785	0.837741	1	3481
GO_PLASMA_MEMBRANE_RECEPTOR_COMPLEX	63	-0.364756	-1.22787	0.141273	0.837495	1	1897
REACTOME_CLASS_A1_RHODOPSIN_LIKE_RECEPTORS	80	-0.352589	-1.22744	0.136836	0.838967	1	2330
KYNG_DNA_DAMAGE_BY_GAMMA_AND_UV_RADIATION	41	-0.397319	-1.22732	0.180539	0.838871	1	1757
GO_EPIDERMIS_DEVELOPMENT	70	-0.359695	-1.22697	0.133411	0.8399	1	3392
GO_BODY_FLUID_SECRETION	34	-0.413494	-1.22696	0.188062	0.839254	1	2969
GO_RECEPTOR_COMPLEX	112	-0.336962	-1.22678	0.118499	0.839462	1	1897
GSE5503_LIVER_DC_VS_SPLEEN_DC_ACTIVATED_ALLOGENIC_TCELL_UP	85	-0.347782	-1.22675	0.117879	0.838933	1	2259
MASSARWEH_TAMOXIFEN_RESISTANCE_DN	105	-0.338502	-1.22645	0.118531	0.839706	1	2130
GO_RESPONSE_TO_INTERLEUKIN_4	17	-0.483266	-1.22611	0.209877	0.840697	1	4529
GO_MALE_SEX_DIFFERENTIATION	73	-0.355412	-1.22579	0.134948	0.841565	1	2686
HMX1_01	11	-0.533319	-1.22552	0.225918	0.842171	1	3177
GSE1432_1H_VS_24H_IFNG_MICROGLIA_DN	79	-0.354202	-1.2255	0.128869	0.841559	1	3290
GO_NEUROTRANSMITTER_RECEPTOR_ACTIVITY	18	-0.472078	-1.22542	0.201987	0.841263	1	3820
GO_PROTEIN_MONOUBIQUITINATION	33	-0.411212	-1.22518	0.183125	0.841759	1	4047
GO_REGULATION_OF_SYNAPSE_ASSEMBLY	21	-0.460805	-1.22469	0.209909	0.843492	1	1117
GO_KERATINOCYTE_DIFFERENTIATION	23	-0.441952	-1.22465	0.186268	0.842976	1	1112
MIKKELSEN_NPC_HCP_WITH_H3K4ME3_AND_H3K27ME3	70	-0.359814	-1.22464	0.151163	0.842352	1	1932
GO_REGULATION_OF_PHOSPHOLIPASE_C_ACTIVITY	17	-0.477047	-1.22431	0.210836	0.843303	1	1926
BHAT_ESR1_TARGETS_NOT_VIA_AKT1_UP	100	-0.340004	-1.2243	0.131012	0.842678	1	3167
GO_REGULATION_OF_CYTOKINE_BIOSYNTHETIC_PROCESS	38	-0.398765	-1.22428	0.175995	0.842091	1	2281
GO_REGULATION_OF_CELL_PROLIFERATION	629	-0.285609	-1.22392	0.0212489	0.843205	1	2699
GO_REGULATION_OF_LEUKOCYTE_PROLIFERATION	60	-0.368095	-1.22381	0.14592	0.843026	1	2358
GSE8621_LPS_STIM_VS_LPS_PRIMED_AND_LPS_STIM_MACROPHAGE_UP	85	-0.350362	-1.22379	0.134907	0.842439	1	3480
LEE_LIVER_CANCER	22	-0.449341	-1.22364	0.196911	0.842515	1	2262
MIKKELSEN_ES_HCP_WITH_H3_UNMETHYLATED	17	-0.480859	-1.22351	0.204875	0.842459	1	2921
TAKEDA_TARGETS_OF_NUP98_HOXA9_FUSION_10D_DN	39	-0.397537	-1.22341	0.182158	0.842271	1	3520
REACTOME_CELL_CELL_COMMUNICATION	42	-0.397391	-1.22323	0.174476	0.842477	1	2031
GO_REGULATION_OF_CYCLIC_NUCLEOTIDE_METABOLIC_PROCESS	51	-0.380233	-1.22321	0.153055	0.841924	1	2823
GSE6259_FLT3L_INDUCED_VS_WT_SPLENIC_DC_33D1_POS_UP	68	-0.356983	-1.22317	0.141526	0.841417	1	2242
GO_NEGATIVE_REGULATION_OF_GENE_EXPRESSION	646	-0.285229	-1.22247	0.0232458	0.844218	1	3345
GSE15930_NAIVE_VS_48H_IN_VITRO_STIM_IL12_CD8_TCELL_UP	78	-0.351123	-1.22223	0.1444	0.844715	1	2660
GSE17974_IL4_AND_ANTI_IL12_VS_UNTREATED_4H_ACT_CD4_TCELL_UP	80	-0.350919	-1.22195	0.135399	0.845415	1	2991
REACTOME_PHOSPHOLIPASE_C_MEDIATED_CASCADE	21	-0.459008	-1.22167	0.215765	0.846084	1	831
KEGG_CYTOKINE_CYTOKINE_RECEPTOR_INTERACTION	70	-0.356846	-1.22164	0.155003	0.84556	1	3805
GSE37605_C57BL6_VS_NOD_FOXP3_IRES_GFP_TREG_DN	73	-0.356365	-1.22155	0.145737	0.845295	1	2625
GO_NITRIC_OXIDE_MEDIATED_SIGNAL_TRANSDUCTION	13	-0.508425	-1.22141	0.224711	0.845295	1	2040
GSE2826_WT_VS_BTK_KO_BCELL_DN	78	-0.353707	-1.22121	0.138207	0.84566	1	2471
RIGGI_EWING_SARCOMA_PROGENITOR_UP	156	-0.319546	-1.22106	0.100264	0.845721	1	2252
GO_REGULATION_OF_DNA_TEMPLATED_TRANSCRIPTION_IN_RESPONSE_TO_STRESS	33	-0.408162	-1.22062	0.188478	0.847247	1	4695
GSE32423_CTRL_VS_IL4_MEMORY_CD8_TCELL_UP	70	-0.356178	-1.22022	0.151373	0.848533	1	2345
KANNAN_TP53_TARGETS_UP	27	-0.427772	-1.22012	0.189447	0.848367	1	3620
GO_SUBSTRATE_DEPENDENT_CELL_MIGRATION	11	-0.531136	-1.22003	0.219972	0.848151	1	2841
GSE25677_R848_VS_MPL_AND_R848_STIM_BCELL_UP	50	-0.37953	-1.21989	0.155224	0.848165	1	3058
GO_REPLACEMENT_OSSIFICATION	10	-0.548599	-1.21969	0.217361	0.848435	1	612
GSE2770_TGFB_AND_IL4_VS_TGFB_AND_IL12_TREATED_ACT_CD4_TCELL_48H_DN	81	-0.346608	-1.21964	0.139575	0.848004	1	3071
GSE37301_MULTIPOTENT_PROGENITOR_VS_LYMPHOID_PRIMED_MPP_DN	63	-0.362197	-1.21947	0.165791	0.848138	1	2214
GO_VENTRICULAR_SEPTUM_DEVELOPMENT	28	-0.422943	-1.21945	0.180565	0.84756	1	505
GSE36476_CTRL_VS_TSST_ACT_16H_MEMORY_CD4_TCELL_YOUNG_UP	81	-0.351195	-1.21936	0.139748	0.847328	1	2391
MADAN_DPPA4_TARGETS	15	-0.492202	-1.21914	0.216235	0.847708	1	3669
GO_DORSAL_VENTRAL_NEURAL_TUBE_PATTERNING	10	-0.544113	-1.21908	0.236467	0.847357	1	690
GSE2405_0H_VS_1.5H_A_PHAGOCYTOPHILUM_STIM_NEUTROPHIL_UP	73	-0.352649	-1.21881	0.15468	0.847963	1	1326
GSE21670_UNTREATED_VS_IL6_TREATED_STAT3_KO_CD4_TCELL_UP	83	-0.345262	-1.2188	0.145143	0.847344	1	2054
GSE9988_LPS_VS_CTRL_TREATED_MONOCYTE_UP	74	-0.355844	-1.21825	0.139823	0.849423	1	4010
EGR_Q6	117	-0.333057	-1.21825	0.11953	0.848738	1	3200
OCT1_06	93	-0.341996	-1.21799	0.138794	0.849298	1	1245
GSE21927_EL4_VS_MCA203_TUMOR_MONOCYTES_UP	60	-0.367145	-1.21777	0.162668	0.849722	1	2090
GO_DNA_METHYLATION_INVOLVED_IN_GAMETE_GENERATION	11	-0.528496	-1.21774	0.226826	0.849175	1	3294
GO_NEGATIVE_REGULATION_OF_ESTABLISHMENT_OF_PROTEIN_LOCALIZATION	100	-0.338048	-1.21765	0.132296	0.848951	1	2132
PR_01	52	-0.374917	-1.21708	0.150544	0.851085	1	3144
GSE30971_2H_VS_4H_LPS_STIM_MACROPHAGE_WBP7_HET_DN	38	-0.396634	-1.21671	0.184309	0.852258	1	3819
GO_PEPTIDASE_REGULATOR_ACTIVITY	65	-0.362055	-1.21669	0.147687	0.851677	1	2750
GSE37301_LYMPHOID_PRIMED_MPP_VS_COMMON_LYMPHOID_PROGENITOR_DN	91	-0.343865	-1.21634	0.144144	0.852729	1	4485
GSE12505_WT_VS_E2-2_HET_PDC_UP	42	-0.389383	-1.21568	0.180745	0.855317	1	341
GO_REGULATION_OF_BMP_SIGNALING_PATHWAY	34	-0.407945	-1.21562	0.191176	0.854949	1	2242
GSE29164_UNTREATED_VS_CD8_TCELL_TREATED_MELANOMA_DAY7_UP	84	-0.346087	-1.21533	0.135364	0.855716	1	3371
GO_CHANNEL_INHIBITOR_ACTIVITY	13	-0.505105	-1.21512	0.221618	0.856093	1	155
NCX_01	73	-0.3506	-1.21503	0.149851	0.85587	1	3171
GO_ANION_TRANSMEMBRANE_TRANSPORT	94	-0.33996	-1.21492	0.13024	0.855705	1	2189
GO_POSITIVE_REGULATION_OF_PROTEIN_SECRETION	75	-0.350369	-1.21492	0.143922	0.855028	1	2244
GO_NEGATIVE_REGULATION_OF_RECEPTOR_ACTIVITY	16	-0.481026	-1.21477	0.21742	0.855119	1	1512
GO_POSITIVE_REGULATION_OF_ADAPTIVE_IMMUNE_RESPONSE	33	-0.414455	-1.21467	0.190949	0.854935	1	1928
GAZDA_DIAMOND_BLACKFAN_ANEMIA_PROGENITOR_UP	18	-0.467396	-1.21444	0.21443	0.855421	1	3488
HFH3_01	85	-0.346616	-1.21433	0.149212	0.855296	1	1105
GSE36392_TYPE_2_MYELOID_VS_MAC_IL25_TREATED_LUNG_UP	70	-0.357317	-1.21425	0.15277	0.854982	1	3373
GAUSSMANN_MLL_AF4_FUSION_TARGETS_A_DN	32	-0.410407	-1.21392	0.1875	0.855926	1	2921
KOBAYASHI_EGFR_SIGNALING_24HR_UP	36	-0.408488	-1.21335	0.182275	0.858084	1	3966
PID_CXCR4_PATHWAY	39	-0.393603	-1.21278	0.178659	0.86027	1	3245
GSE6259_DEC205_POS_DC_VS_CD8_TCELL_DN	51	-0.378142	-1.21237	0.175258	0.861686	1	2871
GO_ORGANIC_ACID_TRANSPORT	100	-0.340551	-1.21217	0.148433	0.861993	1	2305
PID_HIF1A_PATHWAY	11	-0.527989	-1.21217	0.236986	0.86132	1	2400
GSE2124_CTRL_VS_LYMPHOTOXIN_BETA_TREATED_MLN_UP	69	-0.358243	-1.21209	0.160094	0.861057	1	1810
E12_Q6	95	-0.340714	-1.21207	0.146274	0.860436	1	3147
LOPES_METHYLATED_IN_COLON_CANCER_DN	21	-0.448994	-1.21188	0.207707	0.860702	1	945
GO_SH3_DOMAIN_BINDING	42	-0.39182	-1.21175	0.184713	0.860661	1	2115
BIOCARTA_CDC42RAC_PATHWAY	10	-0.551002	-1.21173	0.240223	0.86013	1	6026
GSE13522_WT_VS_IFNG_KO_SKING_T_CRUZI_Y_STRAIN_INF_UP	40	-0.392795	-1.21137	0.180625	0.861221	1	1035
KONDO_PROSTATE_CANCER_WITH_H3K27ME3	52	-0.372708	-1.211	0.166771	0.862414	1	2133
GSE25677_MPL_VS_R848_STIM_BCELL_UP	75	-0.352069	-1.21076	0.147337	0.862892	1	1787
GO_PYRIDINE_CONTAINING_COMPOUND_BIOSYNTHETIC_PROCESS	11	-0.524554	-1.21071	0.237276	0.862463	1	719
GO_REGULATION_OF_LEUKOCYTE_APOPTOTIC_PROCESS	28	-0.424946	-1.21067	0.199872	0.86202	1	2358
GO_EPITHELIAL_CELL_DEVELOPMENT	71	-0.3583	-1.21063	0.156772	0.861503	1	2370
KEGG_THYROID_CANCER	19	-0.460464	-1.21019	0.216199	0.863041	1	3333
GO_AMMONIUM_ION_BINDING	25	-0.431869	-1.21016	0.207026	0.862515	1	2731
GO_CYCLIC_NUCLEOTIDE_MEDIATED_SIGNALING	16	-0.479768	-1.21012	0.217362	0.862016	1	737
GO_TUBE_DEVELOPMENT	236	-0.304046	-1.20984	0.0827962	0.862778	1	3333
GSE11057_CD4_CENT_MEM_VS_PBMC_DN	71	-0.354588	-1.20971	0.156634	0.862721	1	4031
GSE11057_NAIVE_CD4_VS_PBMC_CD4_TCELL_UP	78	-0.349911	-1.20962	0.150519	0.862507	1	1851
GO_RESPONSE_TO_ORGANIC_CYCLIC_COMPOUND	416	-0.289083	-1.2094	0.0523656	0.862912	1	2354
GO_METANEPHRIC_NEPHRON_DEVELOPMENT	11	-0.532777	-1.20929	0.244609	0.862796	1	2295
CAIRO_HEPATOBLASTOMA_DN	115	-0.327352	-1.2091	0.133187	0.863077	1	1526
GSE3982_CTRL_VS_PMA_STIM_EOSINOPHIL_DN	73	-0.351134	-1.20901	0.164214	0.862836	1	3374
BHAT_ESR1_TARGETS_VIA_AKT1_UP	127	-0.326306	-1.2085	0.132263	0.864688	1	2394
HARRIS_BRAIN_CANCER_PROGENITORS	16	-0.484879	-1.20813	0.223561	0.86589	1	1607
GO_SEX_DIFFERENTIATION	119	-0.327027	-1.20809	0.127193	0.86539	1	2991
GO_DEFENSE_RESPONSE_TO_BACTERIUM	50	-0.374583	-1.208	0.190276	0.865202	1	2769
GSE3920_UNTREATED_VS_IFNG_TREATED_ENDOTHELIAL_CELL_UP	56	-0.366633	-1.20771	0.174545	0.865969	1	2083
GO_POSITIVE_REGULATION_OF_MUSCLE_HYPERTROPHY	16	-0.481569	-1.2077	0.231028	0.865344	1	1995
GSE29615_CTRL_VS_LAIV_FLU_VACCINE_PBMC_UP	76	-0.351452	-1.20757	0.151972	0.865333	1	2824
GO_FILAMIN_BINDING	10	-0.539386	-1.20752	0.225161	0.864916	1	1723
GSE2706_R848_VS_LPS_8H_STIM_DC_UP	41	-0.387982	-1.20722	0.189772	0.865785	1	1038
GSE35543_IN_VIVO_NTREG_VS_CONVERTED_EX_ITREG_DN	67	-0.35552	-1.20718	0.166667	0.865313	1	2669
GO_POLE_PLASM	12	-0.513825	-1.20711	0.229531	0.865009	1	3294
GO_PHENOL_CONTAINING_COMPOUND_METABOLIC_PROCESS	41	-0.39064	-1.20693	0.190299	0.865255	1	3020
GO_ANTERIOR_POSTERIOR_AXIS_SPECIFICATION	28	-0.423298	-1.20685	0.21175	0.86496	1	3065
AAGTCCA_MIR422B_MIR422A	24	-0.434354	-1.20683	0.202974	0.864392	1	710
REACTOME_IMMUNE_SYSTEM	382	-0.289742	-1.20673	0.0600739	0.864199	1	2625
GSE37533_PPARG1_FOXP3_VS_PPARG2_FOXP3_TRANSDUCED_CD4_TCELL_PIOGLITAZONE_TREATED_DN	78	-0.347127	-1.20672	0.163759	0.86362	1	3334
GO_GERM_CELL_DEVELOPMENT	87	-0.339474	-1.20651	0.141304	0.864034	1	3830
GO_POSITIVE_REGULATION_OF_SECRETION	134	-0.320792	-1.2064	0.124466	0.863919	1	2323
GSE17721_POLYIC_VS_PAM3CSK4_1H_BMDC_DN	92	-0.33903	-1.20638	0.162817	0.863335	1	2821
GO_NEGATIVE_REGULATION_OF_KINASE_ACTIVITY	116	-0.328894	-1.20631	0.125752	0.863012	1	3863
GSE2405_S_AUREUS_VS_A_PHAGOCYTOPHILUM_NEUTROPHIL_UP	76	-0.349339	-1.20592	0.162912	0.8643	1	1799
GSE30971_WBP7_HET_VS_KO_MACROPHAGE_4H_LPS_STIM_DN	75	-0.350148	-1.20577	0.15534	0.864417	1	3533
PID_GMCSF_PATHWAY	18	-0.468664	-1.20573	0.227931	0.863953	1	3333
BROWN_MYELOID_CELL_DEVELOPMENT_DN	69	-0.353435	-1.20568	0.165127	0.863537	1	1598
GO_POSITIVE_REGULATION_OF_MULTICELLULAR_ORGANISMAL_PROCESS	564	-0.283413	-1.20528	0.0483585	0.864857	1	3345
GO_POSITIVE_REGULATION_OF_REPRODUCTIVE_PROCESS	22	-0.442437	-1.20467	0.216963	0.867231	1	1354
GO_POSITIVE_REGULATION_OF_CALCIUM_ION_TRANSPORT	34	-0.406777	-1.20461	0.207833	0.866875	1	2110
GSE36095_WT_VS_HDAC9_KO_TREG_DN	40	-0.388912	-1.20374	0.182836	0.870582	1	1288
GSE17721_LPS_VS_PAM3CSK4_6H_BMDC_UP	88	-0.342492	-1.20364	0.162536	0.870391	1	2093
GSE13887_RESTING_VS_ACT_CD4_TCELL_UP	27	-0.419956	-1.20354	0.218055	0.870254	1	2675
GO_RESPONSE_TO_PEPTIDE	184	-0.312476	-1.2035	0.109391	0.869783	1	3245
GSE42724_MEMORY_VS_B1_BCELL_DN	80	-0.345766	-1.20344	0.157986	0.869417	1	2395
GO_EPIDERMAL_GROWTH_FACTOR_RECEPTOR_BINDING	11	-0.527607	-1.20342	0.246357	0.868877	1	456
GSE22886_CD8_TCELL_VS_BCELL_NAIVE_DN	69	-0.354224	-1.20337	0.170188	0.868444	1	2389
LIANG_SILENCED_BY_METHYLATION_2	13	-0.495821	-1.20322	0.233471	0.868563	1	1340
EBAUER_TARGETS_OF_PAX3_FOXO1_FUSION_UP	75	-0.348251	-1.20291	0.158508	0.869428	1	2809
PARK_APL_PATHOGENESIS_DN	20	-0.446858	-1.20277	0.218352	0.869437	1	2077
BHAT_ESR1_TARGETS_NOT_VIA_AKT1_DN	39	-0.392452	-1.2024	0.19226	0.870603	1	2083
GO_LUNG_MORPHOGENESIS	26	-0.429202	-1.20218	0.20836	0.871042	1	1500
CHX10_01	80	-0.34271	-1.202	0.162668	0.871276	1	3423
GO_GLOMERULUS_DEVELOPMENT	26	-0.430953	-1.20178	0.208549	0.871754	1	81
GSE27786_LSK_VS_NKTCELL_DN	87	-0.340384	-1.20175	0.168067	0.871238	1	4120
GSE40443_INDUCED_VS_TOTAL_TREG_DN	80	-0.345998	-1.20155	0.157833	0.871549	1	2110
GO_POSITIVE_REGULATION_OF_CELL_CYCLE_G1_S_PHASE_TRANSITION	13	-0.506082	-1.20153	0.231073	0.871005	1	1107
GO_REGULATION_OF_OSTEOBLAST_DIFFERENTIATION	52	-0.367141	-1.20132	0.187979	0.871402	1	1449
TAKEDA_TARGETS_OF_NUP98_HOXA9_FUSION_10D_UP	56	-0.36172	-1.20112	0.172271	0.871728	1	3321
GSE22886_UNSTIM_VS_IL15_STIM_NKCELL_UP	69	-0.355421	-1.20111	0.168106	0.871142	1	2367
GSE18281_CORTICAL_THYMOCYTE_VS_WHOLE_CORTEX_THYMUS_UP	75	-0.348313	-1.20106	0.151163	0.870726	1	1665
BIOCARTA_IL10_PATHWAY	13	-0.498944	-1.20079	0.236364	0.871451	1	4588
GSE1925_CTRL_VS_IFNG_PRIMED_MACROPHAGE_24H_IFNG_STIM_UP	91	-0.336108	-1.20065	0.154721	0.871453	1	4049
GSE36888_UNTREATED_VS_IL2_TREATED_TCELL_17H_UP	78	-0.347724	-1.20062	0.157503	0.870966	1	3011
GO_ENDOCRINE_PANCREAS_DEVELOPMENT	21	-0.448986	-1.20047	0.234551	0.871084	1	1449
GSE5503_LIVER_DC_VS_MLN_DC_ACTIVATED_ALLOGENIC_TCELL_UP	84	-0.338936	-1.20031	0.154946	0.87119	1	2764
GO_CELLULAR_RESPONSE_TO_PEPTIDE	124	-0.323343	-1.20026	0.130551	0.870826	1	2053
ZHAN_MULTIPLE_MYELOMA_CD1_VS_CD2_DN	21	-0.445735	-1.20016	0.220261	0.870634	1	2066
MODY_HIPPOCAMPUS_POSTNATAL	20	-0.452181	-1.20011	0.223404	0.870255	1	22
GO_POSITIVE_REGULATION_OF_ENDOTHELIAL_CELL_PROLIFERATION	31	-0.411316	-1.1999	0.212081	0.870656	1	2388
GO_TRANSCRIPTION_FACTOR_COMPLEX	167	-0.310724	-1.19986	0.125066	0.870184	1	3538
JAZAG_TGFB1_SIGNALING_VIA_SMAD4_DN	28	-0.415766	-1.19957	0.204459	0.870969	1	619
GRABARCZYK_BCL11B_TARGETS_DN	32	-0.411612	-1.19896	0.216875	0.873367	1	3051
GO_CEREBELLAR_CORTEX_MORPHOGENESIS	14	-0.486209	-1.19892	0.22322	0.872935	1	3333
CERIBELLI_PROMOTERS_INACTIVE_AND_BOUND_BY_NFY	10	-0.539075	-1.19879	0.252303	0.872941	1	1794
GSE2706_R848_VS_LPS_2H_STIM_DC_DN	56	-0.3632	-1.19877	0.18105	0.87236	1	3905
ROZANOV_MMP14_TARGETS_UP	107	-0.327722	-1.1987	0.146748	0.872056	1	1850
GO_MESENCHYMAL_CELL_DIFFERENTIATION	55	-0.371516	-1.19831	0.186541	0.873356	1	2079
GO_HISTONE_UBIQUITINATION	22	-0.436748	-1.19815	0.208897	0.873462	1	4047
GO_POST_EMBRYONIC_DEVELOPMENT	46	-0.375897	-1.19809	0.18932	0.873111	1	2081
GO_B_CELL_ACTIVATION_INVOLVED_IN_IMMUNE_RESPONSE	22	-0.442806	-1.19773	0.224543	0.874286	1	4136
GO_CATION_TRANSPORT	301	-0.293081	-1.19766	0.0841255	0.873998	1	2390
GSE42021_CD24INT_VS_CD24LOW_TREG_THYMUS_DN	55	-0.363551	-1.19764	0.181709	0.873441	1	3321
CEBPB_02	98	-0.333272	-1.1971	0.154884	0.875503	1	3030
NKX25_01	47	-0.380542	-1.19687	0.196556	0.875994	1	2861
GO_SCF_UBIQUITIN_LIGASE_COMPLEX	19	-0.453887	-1.19658	0.233758	0.876753	1	2115
GO_PURINE_CONTAINING_COMPOUND_BIOSYNTHETIC_PROCESS	78	-0.346597	-1.19645	0.166189	0.876777	1	1692
GO_APPENDAGE_DEVELOPMENT	67	-0.354779	-1.1963	0.175573	0.876869	1	1086
GO_NEGATIVE_REGULATION_OF_GLIOGENESIS	14	-0.50056	-1.1963	0.245335	0.876245	1	651
ROME_INSULIN_TARGETS_IN_MUSCLE_DN	68	-0.355178	-1.19617	0.181604	0.876204	1	3185
GSE17721_CTRL_VS_LPS_0.5H_BMDC_DN	93	-0.33783	-1.19584	0.170608	0.877159	1	726
GSE25087_TREG_VS_TCONV_FETUS_UP	82	-0.342438	-1.1957	0.158847	0.877206	1	2824
ICSBP_Q6	93	-0.333125	-1.19562	0.162252	0.877011	1	2391
GSE21360_TERTIARY_VS_QUATERNARY_MEMORY_CD8_TCELL_UP	86	-0.341851	-1.19557	0.168289	0.876598	1	3687
BIOCARTA_IL22BP_PATHWAY	10	-0.530884	-1.19495	0.242316	0.879061	1	4824
LEE_LIVER_CANCER_CIPROFIBRATE_DN	22	-0.441488	-1.19463	0.229721	0.879991	1	1942
GO_KIDNEY_MORPHOGENESIS	31	-0.404587	-1.19459	0.217982	0.879561	1	813
GO_REPRODUCTIVE_SYSTEM_DEVELOPMENT	180	-0.308282	-1.19439	0.114646	0.879911	1	2951
GO_CELLULAR_RESPONSE_TO_STEROID_HORMONE_STIMULUS	103	-0.332339	-1.19434	0.163906	0.879506	1	2148
GALINDO_IMMUNE_RESPONSE_TO_ENTEROTOXIN	35	-0.399127	-1.1936	0.205031	0.882599	1	3144
GO_NEGATIVE_REGULATION_OF_SEQUENCE_SPECIFIC_DNA_BINDING_TRANSCRIPTION_FACTOR_ACTIVITY	56	-0.362251	-1.1936	0.196556	0.881958	1	3325
GO_NEGATIVE_REGULATION_OF_ENDOTHELIAL_CELL_APOPTOTIC_PROCESS	19	-0.454127	-1.19352	0.241357	0.881703	1	2637
GO_INDOLE_CONTAINING_COMPOUND_METABOLIC_PROCESS	14	-0.4885	-1.19316	0.23382	0.882874	1	2933
KEGG_CALCIUM_SIGNALING_PATHWAY	58	-0.36056	-1.19309	0.182469	0.882598	1	2210
GO_REGULATION_OF_SMOOTH_MUSCLE_CELL_PROLIFERATION	51	-0.369018	-1.19302	0.194724	0.88229	1	1764
GSE9601_UNTREATED_VS_NFKB_INHIBITOR_TREATED_HCMV_INF_MONOCYTE_UP	57	-0.367156	-1.1929	0.18739	0.882261	1	1676
GO_TRANSCRIPTION_INITIATION_FROM_RNA_POLYMERASE_II_PROMOTER	90	-0.336782	-1.1928	0.16344	0.882138	1	2683
REACTOME_FORMATION_OF_THE_TERNARY_COMPLEX_AND_SUBSEQUENTLY_THE_43S_COMPLEX	37	-0.393379	-1.19241	0.210657	0.883437	1	6450
GATA4_Q3	101	-0.329617	-1.19219	0.155269	0.883866	1	3614
GSE3982_EOSINOPHIL_VS_BCELL_UP	69	-0.350197	-1.19206	0.180482	0.883901	1	3248
GO_BROWN_FAT_CELL_DIFFERENTIATION	12	-0.516204	-1.19205	0.252033	0.883333	1	1863
GSE30962_PRIMARY_VS_SECONDARY_ACUTE_LCMV_INF_CD8_TCELL_DN	79	-0.340327	-1.19192	0.177143	0.883349	1	3426
GSE24142_DN2_VS_DN3_THYMOCYTE_UP	78	-0.344361	-1.1918	0.179383	0.883289	1	3649
GO_CORECEPTOR_ACTIVITY	11	-0.522732	-1.19164	0.257532	0.883455	1	2066
GO_PROTEIN_TYROSINE_KINASE_BINDING	21	-0.445724	-1.1915	0.21817	0.883515	1	2079
AAGWWRNYGGC_UNKNOWN	33	-0.406621	-1.19141	0.207385	0.883339	1	3401
GO_REGULATION_OF_MUSCLE_CELL_DIFFERENTIATION	64	-0.352842	-1.1914	0.178678	0.882747	1	2389
GSE42021_TREG_PLN_VS_TREG_PRECURSORS_THYMUS_DN	74	-0.346434	-1.19139	0.176836	0.882182	1	3472
GO_REGULATION_OF_FIBROBLAST_GROWTH_FACTOR_RECEPTOR_SIGNALING_PATHWAY	12	-0.508029	-1.19135	0.254225	0.88174	1	1054
PEREZ_TP63_TARGETS	109	-0.325264	-1.19121	0.154139	0.881795	1	2052
SIG_CD40PATHWAYMAP	18	-0.454884	-1.19112	0.229023	0.881594	1	3605
GRADE_COLON_AND_RECTAL_CANCER_DN	34	-0.398387	-1.19088	0.21235	0.882151	1	925
MORI_PLASMA_CELL_DN	14	-0.493579	-1.19081	0.267026	0.881876	1	4090
GO_REGULATION_OF_PROTEIN_SECRETION	150	-0.313486	-1.19025	0.147532	0.884013	1	2281
EVI1_02	56	-0.360663	-1.19018	0.189461	0.883758	1	2197
GSE29618_MONOCYTE_VS_MDC_DN	73	-0.34611	-1.1898	0.176945	0.884998	1	2922
REACTOME_SHC_MEDIATED_CASCADE	15	-0.475438	-1.18972	0.24726	0.884782	1	69
GO_SODIUM_ION_TRANSMEMBRANE_TRANSPORTER_ACTIVITY	40	-0.379048	-1.18963	0.207951	0.884593	1	1028
GO_VITAMIN_METABOLIC_PROCESS	60	-0.359607	-1.18963	0.193075	0.883984	1	2189
GSE2706_R848_VS_R848_AND_LPS_2H_STIM_DC_DN	58	-0.363149	-1.18955	0.194991	0.883754	1	2021
GSE41176_UNSTIM_VS_ANTI_IGM_STIM_BCELL_3H_UP	84	-0.337885	-1.18933	0.175379	0.88421	1	3492
GSE13522_CTRL_VS_T_CRUZI_Y_STRAIN_INF_SKIN_129_MOUSE_UP	40	-0.386143	-1.18917	0.213176	0.884397	1	1823
GO_POSITIVE_REGULATION_OF_STAT_CASCADE	33	-0.396727	-1.18877	0.209566	0.885774	1	2775
GO_HUMORAL_IMMUNE_RESPONSE	46	-0.371404	-1.18862	0.20805	0.885898	1	2637
GO_CELLULAR_RESPONSE_TO_ORGANIC_CYCLIC_COMPOUND	216	-0.30083	-1.1886	0.112871	0.885372	1	2255
GSE5542_UNTREATED_VS_IFNA_TREATED_EPITHELIAL_CELLS_24H_UP	71	-0.348245	-1.18851	0.183771	0.885168	1	2035
GO_STEROID_BINDING	38	-0.38964	-1.18827	0.202916	0.885739	1	2396
AMIT_EGF_RESPONSE_60_HELA	23	-0.43565	-1.18809	0.238427	0.886015	1	1186
GSE2128_C57BL6_VS_NOD_THYMOCYTE_MIMETOPE_NEGATIVE_SELECTION_UP	76	-0.341292	-1.18808	0.172712	0.885455	1	2213
GSE20715_WT_VS_TLR4_KO_24H_OZONE_LUNG_DN	90	-0.3353	-1.18806	0.167401	0.884908	1	3095
GSE9960_HEALTHY_VS_GRAM_POS_SEPSIS_PBMC_DN	70	-0.344774	-1.18803	0.187685	0.884432	1	2358
GO_REGULATION_OF_HOMEOSTATIC_PROCESS	212	-0.301266	-1.18766	0.112343	0.885608	1	2775
GSE7852_LN_VS_FAT_TCONV_DN	94	-0.335026	-1.18759	0.169265	0.885329	1	2019
GO_CELLULAR_IRON_ION_HOMEOSTASIS	20	-0.454384	-1.18755	0.251687	0.884928	1	612
GSE40274_CTRL_VS_SATB1_TRANSDUCED_ACTIVATED_CD4_TCELL_UP	77	-0.342275	-1.18753	0.162338	0.884397	1	1926
GO_REGULATION_OF_TRANSCRIPTION_FROM_RNA_POLYMERASE_II_PROMOTER	794	-0.274538	-1.18744	0.0384615	0.884228	1	3105
GO_REGULATION_OF_CYCLIN_DEPENDENT_PROTEIN_KINASE_ACTIVITY	51	-0.368295	-1.1874	0.190681	0.883773	1	1500
GSE28783_CTRL_ANTI_MIR_VS_UNTREATED_ATHEROSCLEROSIS_MACROPHAGE_UP	85	-0.3383	-1.18734	0.175568	0.88345	1	3668
WIERENGA_STAT5A_TARGETS_DN	73	-0.34386	-1.18727	0.171911	0.883165	1	3021
GO_HEPATICOBILIARY_SYSTEM_DEVELOPMENT	69	-0.347654	-1.18719	0.176843	0.882909	1	1500
GSE24634_TREG_VS_TCONV_POST_DAY5_IL4_CONVERSION_DN	68	-0.347981	-1.18712	0.184071	0.882659	1	3232
GO_ENDOCRINE_SYSTEM_DEVELOPMENT	55	-0.361959	-1.18698	0.190418	0.882708	1	2081
GHANDHI_DIRECT_IRRADIATION_DN	13	-0.495094	-1.18685	0.236842	0.882752	1	4623
GSE30153_LUPUS_VS_HEALTHY_DONOR_BCELL_DN	73	-0.344523	-1.18684	0.16775	0.882161	1	3520
QI_PLASMACYTOMA_DN	48	-0.373516	-1.18683	0.208333	0.881589	1	2551
VALK_AML_CLUSTER_4	13	-0.498532	-1.18683	0.251555	0.881011	1	1801
GO_MACROPHAGE_ACTIVATION	13	-0.485922	-1.18662	0.257555	0.881421	1	1606
GSE3039_ALPHAALPHA_VS_ALPHABETA_CD8_TCELL_DN	64	-0.347872	-1.1864	0.19403	0.881839	1	2403
GSE21670_STAT3_KO_VS_WT_CD4_TCELL_TGFB_IL6_TREATED_DN	74	-0.343452	-1.18623	0.17684	0.882105	1	2228
HORIUCHI_WTAP_TARGETS_UP	118	-0.318556	-1.18616	0.159847	0.881851	1	3514
GO_REGULATION_OF_PLATELET_ACTIVATION	16	-0.476657	-1.18614	0.238538	0.881315	1	3233
WANG_METASTASIS_OF_BREAST_CANCER_ESR1_DN	11	-0.515474	-1.18607	0.246662	0.881063	1	3805
GO_REGULATION_OF_MRNA_3_END_PROCESSING	18	-0.457038	-1.18561	0.244731	0.882644	1	4047
GO_ANION_TRANSMEMBRANE_TRANSPORTER_ACTIVITY	117	-0.320798	-1.18557	0.160882	0.882242	1	1379
RUAN_RESPONSE_TO_TROGLITAZONE_DN	13	-0.494618	-1.18544	0.258	0.882249	1	3885
TCTGATC_MIR383	19	-0.450299	-1.1854	0.231394	0.881824	1	4051
GO_RETINOL_METABOLIC_PROCESS	11	-0.517073	-1.18525	0.259749	0.881962	1	563
TSENG_ADIPOGENIC_POTENTIAL_UP	11	-0.509496	-1.18476	0.256949	0.883751	1	1823
GO_REGULATION_OF_EXCRETION	14	-0.485894	-1.18463	0.256215	0.883802	1	1889
MIKKELSEN_MCV6_HCP_WITH_H3K27ME3	147	-0.311069	-1.18462	0.144374	0.88322	1	2455
HERNANDEZ_ABERRANT_MITOSIS_BY_DOCETACEL_2NM_UP	32	-0.398825	-1.18451	0.209938	0.883156	1	2079
GO_REGULATION_OF_EPITHELIAL_CELL_APOPTOTIC_PROCESS	34	-0.393255	-1.18442	0.215484	0.882979	1	2240
GSE30971_WBP7_HET_VS_KO_MACROPHAGE_DN	71	-0.349188	-1.18438	0.189807	0.882544	1	4416
BOQUEST_STEM_CELL_CULTURED_VS_FRESH_DN	15	-0.47965	-1.18432	0.253968	0.882223	1	1664
GSE17721_LPS_VS_GARDIQUIMOD_24H_BMDC_UP	102	-0.326669	-1.18415	0.165247	0.882433	1	3496
GSE45365_NK_CELL_VS_CD8_TCELL_MCMV_INFECTION_DN	84	-0.338688	-1.18414	0.18372	0.881877	1	3104
GSE1925_CTRL_VS_IFNG_PRIMED_MACROPHAGE_3H_IFNG_STIM_DN	44	-0.375607	-1.18356	0.205901	0.884154	1	3316
GSE24142_ADULT_VS_FETAL_DN3_THYMOCYTE_UP	76	-0.345377	-1.18356	0.189014	0.883556	1	2046
GO_NEGATIVE_REGULATION_OF_MOLECULAR_FUNCTION	453	-0.280884	-1.18354	0.0704925	0.883019	1	3290
GSE31082_DN_VS_CD8_SP_THYMOCYTE_DN	71	-0.347137	-1.18345	0.185579	0.882857	1	1810
GSE13484_UNSTIM_VS_YF17D_VACCINE_STIM_PBMC_DN	65	-0.350945	-1.18342	0.187939	0.882401	1	4264
GO_REGULATION_OF_NON_CANONICAL_WNT_SIGNALING_PATHWAY	13	-0.495062	-1.1834	0.254214	0.881911	1	4142
GO_POSITIVE_REGULATION_OF_TRANSCRIPTION_FROM_RNA_POLYMERASE_II_PROMOTER	482	-0.281637	-1.18321	0.0734838	0.882249	1	3105
NERF_Q2	97	-0.328945	-1.18221	0.175577	0.886515	1	3576
GSE39820_CTRL_VS_IL1B_IL6_CD4_TCELL_DN	76	-0.341793	-1.18204	0.181452	0.886746	1	2681
GSE13229_MATURE_VS_INTMATURE_NKCELL_UP	58	-0.358385	-1.18189	0.189519	0.886859	1	749
GO_REGULATION_OF_DIGESTIVE_SYSTEM_PROCESS	15	-0.474991	-1.18183	0.253012	0.886567	1	2823
RTTTNNNYTGGM_UNKNOWN	29	-0.40732	-1.18174	0.239897	0.886399	1	2040
GSE3203_UNTREATED_VS_IFNB_TREATED_LN_BCELL_DN	72	-0.343675	-1.18122	0.190064	0.88834	1	1188
GO_OXIDOREDUCTASE_ACTIVITY_ACTING_ON_PAIRED_DONORS_WITH_INCORPORATION_OR_REDUCTION_OF_MOLECULAR_OXYGEN	56	-0.361345	-1.181	0.199168	0.888796	1	2778
GSE3920_IFNA_VS_IFNG_TREATED_ENDOTHELIAL_CELL_DN	67	-0.349428	-1.181	0.185764	0.888198	1	1593
GO_RESPONSE_TO_CYTOKINE	278	-0.292128	-1.18094	0.108803	0.887911	1	3436
WANG_MLL_TARGETS	106	-0.324046	-1.1808	0.153719	0.887962	1	1823
GSE9946_IMMATURE_VS_LISTERIA_INF_MATURE_DC_UP	49	-0.373357	-1.18077	0.211515	0.887537	1	3663
GO_POSITIVE_REGULATION_OF_PROTEIN_KINASE_B_SIGNALING	39	-0.386405	-1.18074	0.200871	0.887056	1	3607
GSE32128_INOS_DEPENDENT_VS_INOS_INDEPENDENT_ACTIVATED_TCELL_DN	101	-0.326287	-1.18071	0.178531	0.886589	1	3232
GSE7509_UNSTIM_VS_IFNA_STIM_IMMATURE_DC_DN	48	-0.370949	-1.18071	0.212121	0.885995	1	2681
GSE13522_WT_VS_IFNG_KO_SKIN_UP	40	-0.383366	-1.18064	0.209102	0.885731	1	822
GO_SMOOTH_MUSCLE_CELL_DIFFERENTIATION	12	-0.504286	-1.18046	0.26444	0.886037	1	347
GSE24142_EARLY_THYMIC_PROGENITOR_VS_DN2_THYMOCYTE_FETAL_UP	68	-0.344772	-1.18041	0.177896	0.885678	1	3495
GSE37301_HEMATOPOIETIC_STEM_CELL_VS_GRAN_MONO_PROGENITOR_UP	57	-0.358957	-1.1804	0.193357	0.885091	1	2829
LI_INDUCED_T_TO_NATURAL_KILLER_UP	110	-0.323678	-1.1804	0.16321	0.884505	1	3270
GSE16266_LPS_VS_HEATSHOCK_AND_LPS_STIM_MEF_UP	79	-0.341296	-1.18034	0.190125	0.884169	1	2077
VALK_AML_CLUSTER_8	10	-0.519406	-1.18018	0.256164	0.884375	1	822
GO_TISSUE_DEVELOPMENT	619	-0.276972	-1.18006	0.0515821	0.884385	1	3176
GSE17721_CTRL_VS_CPG_24H_BMDC_UP	79	-0.340874	-1.18	0.188297	0.884084	1	3338
GO_REGULATION_OF_ACTIN_NUCLEATION	13	-0.492383	-1.1799	0.256065	0.883979	1	1977
GSE9509_LPS_VS_LPS_AND_IL10_STIM_IL10_KO_MACROPHAGE_30MIN_UP	87	-0.337077	-1.17987	0.1843	0.883474	1	2778
GCAAGAC_MIR431	12	-0.506382	-1.17985	0.251669	0.882979	1	330
GO_REGULATION_OF_SMOOTH_MUSCLE_CONTRACTION	28	-0.410332	-1.17976	0.226718	0.882845	1	2468
GSE9988_LPS_VS_LOW_LPS_MONOCYTE_UP	53	-0.361209	-1.17959	0.198643	0.883079	1	3520
WOTTON_RUNX_TARGETS_DN	10	-0.52715	-1.17953	0.261702	0.882787	1	2400
GROSS_HYPOXIA_VIA_ELK3_ONLY_DN	18	-0.457394	-1.17942	0.256954	0.882687	1	1792
HNF1_C	85	-0.336312	-1.17928	0.193512	0.882823	1	2940
GO_REGULATION_OF_HORMONE_SECRETION	112	-0.321671	-1.17919	0.163121	0.882678	1	2756
GO_HEART_VALVE_DEVELOPMENT	16	-0.466953	-1.17919	0.246823	0.882085	1	505
GROSS_ELK3_TARGETS_UP	16	-0.465946	-1.17915	0.256427	0.881695	1	1792
GSE36078_UNTREATED_VS_AD5_INF_IL1R_KO_MOUSE_LUNG_DC_UP	83	-0.334766	-1.17879	0.173394	0.882848	1	3262
LIN_SILENCED_BY_TUMOR_MICROENVIRONMENT	29	-0.40501	-1.17875	0.235927	0.882447	1	856
MOREAUX_B_LYMPHOCYTE_MATURATION_BY_TACI_UP	27	-0.415041	-1.17871	0.223684	0.882065	1	633
GSE12198_CTRL_VS_HIGH_IL2_STIM_NK_CELL_DN	103	-0.324439	-1.17854	0.176009	0.882293	1	3389
GSE29618_MONOCYTE_VS_MDC_UP	71	-0.343568	-1.17846	0.19182	0.88212	1	4077
GSE29618_PDC_VS_MDC_DAY7_FLU_VACCINE_DN	62	-0.350531	-1.17846	0.202793	0.881531	1	3957
CHYLA_CBFA2T3_TARGETS_UP	149	-0.311184	-1.17841	0.144958	0.881159	1	3236
GSE41867_DAY6_VS_DAY15_LCMV_ARMSTRONG_EFFECTOR_CD8_TCELL_DN	90	-0.33082	-1.17839	0.178947	0.880668	1	3063
AREB6_03	98	-0.327532	-1.17823	0.179933	0.880826	1	1670
GSE24814_STAT5_KO_VS_WT_PRE_BCELL_UP	67	-0.347186	-1.17782	0.188856	0.882219	1	2388
GO_NEGATIVE_REGULATION_OF_MUSCLE_CONTRACTION	12	-0.496255	-1.17753	0.269126	0.883051	1	1863
REACTOME_CELL_JUNCTION_ORGANIZATION	29	-0.409464	-1.17731	0.232708	0.883538	1	545
GSE19198_CTRL_VS_IL21_TREATED_TCELL_1H_UP	53	-0.360739	-1.17718	0.185185	0.883558	1	1746
RNTCANNRNNYNATTW_UNKNOWN	200	-0.298369	-1.17716	0.128586	0.88308	1	2940
GO_CELLULAR_RESPONSE_TO_CALCIUM_ION	25	-0.418552	-1.17694	0.24328	0.883569	1	710
GSE29949_CD8_NEG_DC_SPLEEN_VS_CD8_POS_DC_SPLEEN_UP	72	-0.343787	-1.17681	0.187683	0.883569	1	1703
CERVERA_SDHB_TARGETS_2	44	-0.374281	-1.17641	0.212103	0.884965	1	3495
WATANABE_COLON_CANCER_MSI_VS_MSS_UP	13	-0.493732	-1.17632	0.251682	0.884823	1	945
PID_TXA2PATHWAY	23	-0.427725	-1.17599	0.24443	0.885893	1	3245
GO_REGULATION_OF_ENDOPLASMIC_RETICULUM_UNFOLDED_PROTEIN_RESPONSE	17	-0.460585	-1.17582	0.271266	0.886147	1	1848
GO_POSITIVE_REGULATION_OF_B_CELL_PROLIFERATION	11	-0.513208	-1.17578	0.274619	0.885741	1	1560
GO_RESPONSE_TO_CORTICOSTEROID	74	-0.339873	-1.17574	0.193794	0.885364	1	2063
GO_NEGATIVE_REGULATION_OF_PHOSPHORYLATION	191	-0.301684	-1.1754	0.147751	0.886418	1	3387
ONDER_CDH1_SIGNALING_VIA_CTNNB1	28	-0.409088	-1.1752	0.23141	0.886816	1	2018
SABATES_COLORECTAL_ADENOMA_DN	87	-0.332693	-1.1751	0.174797	0.886711	1	2161
GSE20366_EX_VIVO_VS_DEC205_CONVERSION_UP	92	-0.329338	-1.17495	0.177482	0.886833	1	2657
GO_NEGATIVE_REGULATION_OF_CATION_CHANNEL_ACTIVITY	14	-0.487585	-1.17458	0.271739	0.888007	1	2823
GO_REGULATION_OF_ENDOTHELIAL_CELL_APOPTOTIC_PROCESS	26	-0.414671	-1.17441	0.242675	0.888221	1	2992
GO_FATTY_ACID_DERIVATIVE_BIOSYNTHETIC_PROCESS	14	-0.485783	-1.17433	0.260124	0.888049	1	3068
GSE2770_IL12_VS_IL4_TREATED_ACT_CD4_TCELL_48H_DN	87	-0.33242	-1.17424	0.180548	0.887888	1	3231
GO_MALE_MEIOSIS_I	10	-0.522832	-1.17398	0.265292	0.888566	1	5370
AMIT_EGF_RESPONSE_40_HELA	25	-0.42513	-1.17382	0.241925	0.888771	1	3975
GO_STEM_CELL_PROLIFERATION	33	-0.392109	-1.17356	0.231159	0.889441	1	1086
ULE_SPLICING_VIA_NOVA2	10	-0.525207	-1.17336	0.27079	0.889825	1	2748
REACTOME_PI_3K_CASCADE	25	-0.417496	-1.17305	0.243208	0.890786	1	3390
GSE45739_UNSTIM_VS_ACD3_ACD28_STIM_WT_CD4_TCELL_DN	77	-0.336916	-1.17282	0.189516	0.891276	1	2032
SMID_BREAST_CANCER_LUMINAL_B_DN	162	-0.306742	-1.17253	0.154974	0.8921	1	2046
GO_POSITIVE_REGULATION_OF_RESPONSE_TO_STIMULUS	787	-0.271601	-1.17241	0.0499786	0.892111	1	3405
GO_POSITIVE_REGULATION_OF_TRANSMEMBRANE_RECEPTOR_PROTEIN_SERINE_THREONINE_KINASE_SIGNALING_PATHWAY	45	-0.370041	-1.17237	0.211131	0.891702	1	2981
GSE27859_CD11C_INT_F480_HI_MACROPHAGE_VS_CD11C_ING_F480_INT_DC_DN	105	-0.323708	-1.17214	0.176734	0.892221	1	3278
GO_POSITIVE_REGULATION_OF_ORGAN_GROWTH	18	-0.456912	-1.17203	0.264783	0.892185	1	2620
LEIN_NEURON_MARKERS	23	-0.428847	-1.17185	0.256325	0.892454	1	3893
GSE39556_UNTREATED_VS_3H_POLYIC_INJ_MOUSE_NK_CELL_DN	63	-0.348393	-1.1718	0.20069	0.892095	1	1593
GO_ATPASE_BINDING	35	-0.390852	-1.17172	0.224606	0.891897	1	1848
BROWNE_HCMV_INFECTION_8HR_UP	43	-0.37475	-1.17146	0.215299	0.892606	1	3063
LU_TUMOR_ENDOTHELIAL_MARKERS_UP	12	-0.499321	-1.17138	0.272307	0.892414	1	2675
GO_REGULATION_OF_CALCIUM_ION_TRANSPORT_INTO_CYTOSOL	36	-0.383783	-1.17122	0.224776	0.892607	1	2110
GO_RESPONSE_TO_NITROGEN_COMPOUND	378	-0.282461	-1.17108	0.0941452	0.892743	1	2396
GO_SECRETION_BY_CELL	196	-0.299716	-1.17091	0.146878	0.893005	1	3232
BOYLAN_MULTIPLE_MYELOMA_C_CLUSTER_UP	27	-0.411191	-1.17086	0.250317	0.892633	1	1414
GO_OXIDOREDUCTION_COENZYME_METABOLIC_PROCESS	63	-0.350158	-1.17074	0.206107	0.892647	1	2629
GO_RESPONSE_TO_STEROID_HORMONE	224	-0.29609	-1.17072	0.133135	0.892189	1	2063
GO_HEART_MORPHOGENESIS	96	-0.325557	-1.17064	0.176209	0.892009	1	2821
GSE41176_UNSTIM_VS_ANTI_IGM_STIM_TAK1_KO_BCELL_3H_UP	83	-0.335111	-1.17058	0.197574	0.891717	1	2312
GO_REGULATION_OF_T_CELL_MEDIATED_IMMUNITY	17	-0.459182	-1.17043	0.26041	0.891878	1	1288
REACTOME_G_PROTEIN_ACTIVATION	14	-0.477985	-1.17039	0.273098	0.891471	1	3507
GSE43955_1H_VS_60H_ACT_CD4_TCELL_WITH_TGFB_IL6_DN	82	-0.335202	-1.17028	0.197368	0.89139	1	1775
GSE24210_TCONV_VS_TREG_UP	78	-0.338951	-1.17023	0.197413	0.891072	1	2858
GSE23502_BM_VS_COLON_TUMOR_MYELOID_DERIVED_SUPPRESSOR_CELL_UP	76	-0.338524	-1.1699	0.198602	0.892077	1	3429
PID_PI3K_PLC_TRK_PATHWAY	21	-0.437973	-1.1698	0.257497	0.892016	1	2026
IRF2_01	50	-0.363784	-1.16974	0.22565	0.891689	1	749
REACTOME_PI3K_EVENTS_IN_ERBB4_SIGNALING	14	-0.484084	-1.16972	0.266393	0.891213	1	3390
GSE33424_CD161_HIGH_VS_NEG_CD8_TCELL_UP	87	-0.327658	-1.16969	0.180117	0.890816	1	4637
REACTOME_COSTIMULATION_BY_THE_CD28_FAMILY	24	-0.416837	-1.16952	0.236721	0.891013	1	3515
GO_REGULATION_OF_INTERLEUKIN_10_PRODUCTION	12	-0.501153	-1.1694	0.279749	0.891058	1	3015
GO_POSITIVE_REGULATION_OF_ACTIN_FILAMENT_POLYMERIZATION	25	-0.422722	-1.16858	0.25081	0.894438	1	5277
DUNNE_TARGETS_OF_AML1_MTG8_FUSION_UP	18	-0.447252	-1.16849	0.253324	0.894304	1	2608
OSWALD_HEMATOPOIETIC_STEM_CELL_IN_COLLAGEN_GEL_UP	108	-0.321415	-1.16848	0.168576	0.893747	1	4024
GSE17974_0H_VS_72H_IN_VITRO_ACT_CD4_TCELL_UP	72	-0.341928	-1.16842	0.208621	0.893475	1	1291
GO_NOTCH_SIGNALING_PATHWAY	56	-0.356993	-1.16842	0.218559	0.892938	1	1500
GAZDA_DIAMOND_BLACKFAN_ANEMIA_MYELOID_UP	12	-0.495987	-1.1684	0.270197	0.892437	1	1583
GO_NEGATIVE_REGULATION_OF_MULTICELLULAR_ORGANISMAL_PROCESS	373	-0.281506	-1.16829	0.0998638	0.892402	1	2756
GO_CATECHOLAMINE_METABOLIC_PROCESS	22	-0.430048	-1.16817	0.25233	0.892426	1	3020
GSE5455_HEALTHY_VS_TUMOR_BEARING_MOUSE_SPLEEN_MONOCYTE_24H_INCUBATION_DN	74	-0.338851	-1.16816	0.189823	0.89187	1	1458
GO_B_CELL_MEDIATED_IMMUNITY	34	-0.392774	-1.16802	0.226533	0.89199	1	4069
HOELZEL_NF1_TARGETS_DN	41	-0.375928	-1.16796	0.228208	0.891714	1	1376
GSE23502_BM_VS_COLON_TUMOR_HDC_KO_MYELOID_DERIVED_SUPPRESSOR_CELL_UP	62	-0.349232	-1.16788	0.208744	0.891519	1	2859
GSE10325_CD4_TCELL_VS_LUPUS_CD4_TCELL_DN	70	-0.344527	-1.1678	0.204662	0.891327	1	2330
GO_CYTOKINE_MEDIATED_SIGNALING_PATHWAY	154	-0.306942	-1.16777	0.156315	0.890939	1	3392
GO_TRANSCRIPTION_FACTOR_TFIID_COMPLEX	18	-0.452289	-1.16753	0.266264	0.89151	1	3041
GO_PHOSPHATIDYLINOSITOL_3_PHOSPHATE_BIOSYNTHETIC_PROCESS	22	-0.429191	-1.16708	0.247718	0.893167	1	1179
GSE18281_PERIMEDULLARY_CORTICAL_REGION_VS_WHOLE_CORTEX_THYMUS_DN	51	-0.358403	-1.16699	0.223995	0.893024	1	2629
GSE45365_NK_CELL_VS_BCELL_MCMV_INFECTION_DN	98	-0.323446	-1.16688	0.185035	0.89297	1	2601
GO_POSITIVE_REGULATION_OF_PEPTIDASE_ACTIVITY	68	-0.345107	-1.16664	0.20885	0.893558	1	4266
GSE17721_LPS_VS_GARDIQUIMOD_2H_BMDC_UP	90	-0.329719	-1.16664	0.191068	0.893024	1	2964
GO_REGULATION_OF_ENDOTHELIAL_CELL_PROLIFERATION	45	-0.366728	-1.16663	0.229303	0.892477	1	2388
TCCATTKW_UNKNOWN	93	-0.327046	-1.16643	0.190583	0.892877	1	2803
REACTOME_P130CAS_LINKAGE_TO_MAPK_SIGNALING_FOR_INTEGRINS	11	-0.504229	-1.16569	0.278779	0.895904	1	3021
CACGTG_MYC_Q2	33	-0.393111	-1.16556	0.235629	0.896004	1	4297
SHEN_SMARCA2_TARGETS_DN	107	-0.321527	-1.16546	0.186704	0.895918	1	2756
GO_REGULATION_OF_PEPTIDASE_ACTIVITY	143	-0.309661	-1.16523	0.178629	0.896444	1	2019
GSE40274_CTRL_VS_FOXP3_AND_PBX1_TRANSDUCED_ACTIVATED_CD4_TCELL_UP	59	-0.349675	-1.16507	0.208383	0.896697	1	1813
ZWANG_TRANSIENTLY_UP_BY_2ND_EGF_PULSE_ONLY	408	-0.278996	-1.16477	0.0969364	0.897571	1	2661
GSE17721_PAM3CSK4_VS_GADIQUIMOD_4H_BMDC_DN	95	-0.32728	-1.16471	0.198343	0.897255	1	3879
GSE16522_MEMORY_VS_NAIVE_ANTI_CD3CD28_STIM_CD8_TCELL_DN	81	-0.336303	-1.16467	0.195376	0.896894	1	2619
GO_EXCITATORY_EXTRACELLULAR_LIGAND_GATED_ION_CHANNEL_ACTIVITY	18	-0.450359	-1.16457	0.258486	0.896829	1	3760
GO_ENZYME_INHIBITOR_ACTIVITY	130	-0.312856	-1.16439	0.171171	0.897121	1	1977
GSE17186_MEMORY_VS_CD21HIGH_TRANSITIONAL_BCELL_UP	84	-0.333189	-1.16423	0.197765	0.897332	1	1414
GO_REGULATION_OF_SEQUENCE_SPECIFIC_DNA_BINDING_TRANSCRIPTION_FACTOR_ACTIVITY	164	-0.301951	-1.16421	0.159916	0.896891	1	3605
GO_CARBOXY_LYASE_ACTIVITY	28	-0.403847	-1.16415	0.248872	0.896585	1	2524
GSE19941_LPS_VS_LPS_AND_IL10_STIM_IL10_KO_NFKBP50_KO_MACROPHAGE_UP	78	-0.334634	-1.16405	0.205038	0.89651	1	1245
MEIS1_01	104	-0.318867	-1.16357	0.1869	0.898268	1	4070
GO_G_PROTEIN_COUPLED_RECEPTOR_BINDING	91	-0.328512	-1.16356	0.200567	0.897721	1	2426
GSE13946_CTRL_VS_DSS_COLITIS_GD_TCELL_FROM_COLON_UP	77	-0.33648	-1.16348	0.206756	0.897539	1	3439
NIKOLSKY_BREAST_CANCER_8P12_P11_AMPLICON	27	-0.404267	-1.163	0.246173	0.899298	1	2396
BAELDE_DIABETIC_NEPHROPATHY_UP	33	-0.391794	-1.16258	0.253181	0.900761	1	1105
SARTIPY_NORMAL_AT_INSULIN_RESISTANCE_DN	11	-0.507852	-1.16257	0.295406	0.900256	1	3764
GO_NEGATIVE_REGULATION_OF_CYCLIC_NUCLEOTIDE_METABOLIC_PROCESS	14	-0.472406	-1.16245	0.279181	0.900266	1	3869
LANDIS_ERBB2_BREAST_TUMORS_324_UP	62	-0.349384	-1.16236	0.212766	0.900122	1	1870
GO_DOUBLE_STRANDED_DNA_BINDING	318	-0.284259	-1.1623	0.126195	0.899871	1	3078
GSE42021_CD24HI_TREG_VS_CD24HI_TCONV_THYMUS_DN	87	-0.330803	-1.16217	0.196357	0.899909	1	3303
GO_FAT_CELL_DIFFERENTIATION	50	-0.361703	-1.16177	0.228623	0.901312	1	2081
AML1_Q6	96	-0.324597	-1.16141	0.195859	0.9025	1	3022
CADWELL_ATG16L1_TARGETS_UP	34	-0.393198	-1.16141	0.245839	0.901942	1	1178
GO_CARDIAC_SEPTUM_MORPHOGENESIS	24	-0.418535	-1.1614	0.258778	0.901437	1	257
GO_REGULATION_OF_STAT_CASCADE	61	-0.348913	-1.1613	0.210187	0.901348	1	2796
ODONNELL_TARGETS_OF_MYC_AND_TFRC_UP	20	-0.436647	-1.16112	0.276139	0.901628	1	2503
GSE37532_VISCERAL_ADIPOSE_TISSUE_VS_LN_DERIVED_PPARG_KO_TCONV_CD4_TCELL_DN	33	-0.393218	-1.1611	0.246827	0.901194	1	1272
NIKOLSKY_BREAST_CANCER_12Q13_Q21_AMPLICON	28	-0.405712	-1.16107	0.242325	0.900748	1	1196
GSE5589_UNSTIM_VS_180MIN_LPS_AND_IL10_STIM_MACROPHAGE_DN	86	-0.330019	-1.16093	0.200932	0.900858	1	3251
SHEDDEN_LUNG_CANCER_GOOD_SURVIVAL_A4	81	-0.330589	-1.16092	0.198598	0.900355	1	4478
GSE2770_IL12_AND_TGFB_VS_IL4_TREATED_ACT_CD4_TCELL_6H_DN	58	-0.355394	-1.1609	0.228132	0.899883	1	2536
GSE26030_UNSTIM_VS_RESTIM_TH17_DAY5_POST_POLARIZATION_DN	82	-0.331832	-1.16075	0.20068	0.900071	1	2455
GSE34205_RSV_VS_FLU_INF_INFANT_PBMC_DN	59	-0.347175	-1.16073	0.224942	0.899613	1	2859
GSE3982_BCELL_VS_NKCELL_UP	85	-0.328527	-1.1605	0.210741	0.900144	1	4270
GSE34217_MIR17_92_OVEREXPRESS_VS_WT_ACT_CD8_TCELL_UP	44	-0.3678	-1.16033	0.231189	0.900414	1	3316
GSE17301_ACD3_ACD28_VS_ACD3_ACD28_AND_IFNA5_STIM_CD8_TCELL_DN	85	-0.329651	-1.16019	0.20148	0.900528	1	3920
GO_REGULATION_OF_INTERLEUKIN_8_PRODUCTION	23	-0.424836	-1.16013	0.244977	0.900242	1	2281
GO_RESPONSE_TO_COCAINE	19	-0.442316	-1.16008	0.270199	0.899949	1	1889
GO_SPROUTING_ANGIOGENESIS	24	-0.420559	-1.16005	0.271638	0.899491	1	3481
GO_NEGATIVE_REGULATION_OF_NUCLEOTIDE_METABOLIC_PROCESS	24	-0.422698	-1.15953	0.257162	0.901498	1	3869
GO_CELLULAR_HORMONE_METABOLIC_PROCESS	45	-0.364945	-1.15931	0.235035	0.902015	1	1024
GO_DEVELOPMENT_OF_PRIMARY_SEXUAL_CHARACTERISTICS	98	-0.321914	-1.1593	0.198778	0.901493	1	2940
GO_POSITIVE_REGULATION_OF_ALPHA_BETA_T_CELL_DIFFERENTIATION	13	-0.484575	-1.1589	0.272281	0.90285	1	1399
GO_REGULATION_OF_B_CELL_PROLIFERATION	16	-0.458962	-1.15873	0.268998	0.90309	1	1560
GO_HISTONE_MONOUBIQUITINATION	17	-0.458014	-1.15861	0.262252	0.90309	1	4047
AML1_01	96	-0.324597	-1.15851	0.196156	0.903066	1	3022
GSE3982_MAST_CELL_VS_BCELL_DN	84	-0.329657	-1.15849	0.205056	0.902555	1	2745
GSE37605_NOD_VS_C57BL6_IRES_GFP_TREG_DN	68	-0.338368	-1.15836	0.205916	0.902666	1	1179
GO_CORE_PROMOTER_PROXIMAL_REGION_DNA_BINDING	150	-0.304825	-1.15787	0.174351	0.90447	1	3136
AMIT_SERUM_RESPONSE_40_MCF10A	16	-0.454657	-1.15774	0.260516	0.904523	1	4296
MARTIN_INTERACT_WITH_HDAC	17	-0.453011	-1.15699	0.274934	0.907604	1	3864
FOSTER_KDM1A_TARGETS_UP	78	-0.332912	-1.1564	0.211355	0.90991	1	1077
SCHAEFFER_PROSTATE_DEVELOPMENT_12HR_UP	52	-0.354836	-1.15638	0.229558	0.909431	1	1863
GO_RESPIRATORY_SYSTEM_DEVELOPMENT	97	-0.321451	-1.1558	0.206607	0.911678	1	1601
BORCZUK_MALIGNANT_MESOTHELIOMA_DN	27	-0.404093	-1.15568	0.26408	0.911704	1	1682
GSE19198_1H_VS_6H_IL21_TREATED_TCELL_UP	41	-0.373545	-1.15552	0.240444	0.911899	1	760
GSE5589_LPS_VS_LPS_AND_IL10_STIM_IL10_KO_MACROPHAGE_45MIN_DN	74	-0.336152	-1.15549	0.222285	0.911501	1	2019
GSE9946_MATURE_STIMULATORY_VS_LISTERIA_INF_MATURE_DC_DN	39	-0.373998	-1.15531	0.245025	0.911816	1	2054
YGTCCTTGR_UNKNOWN	184	-0.297383	-1.15517	0.162298	0.911944	1	1759
DOANE_RESPONSE_TO_ANDROGEN_UP	73	-0.338255	-1.15511	0.215047	0.911675	1	2337
TARTE_PLASMA_CELL_VS_PLASMABLAST_UP	135	-0.308972	-1.15497	0.190832	0.911779	1	4153
GSE17721_LPS_VS_CPG_12H_BMDC_UP	90	-0.325251	-1.15478	0.202899	0.912157	1	1735
GSE17974_IL4_AND_ANTI_IL12_VS_UNTREATED_48H_ACT_CD4_TCELL_UP	60	-0.347465	-1.1544	0.228313	0.913444	1	2214
REACTOME_INNATE_IMMUNE_SYSTEM	98	-0.320766	-1.15414	0.200448	0.914163	1	4136
GSE43863_TFH_VS_LY6C_LOW_CXCR5NEG_EFFECTOR_CD4_TCELL_DN	82	-0.332269	-1.15399	0.219091	0.91433	1	2503
PEDERSEN_METASTASIS_BY_ERBB2_ISOFORM_4	41	-0.3717	-1.15396	0.24336	0.913904	1	1157
GO_CELL_JUNCTION_ORGANIZATION	70	-0.336353	-1.15389	0.219919	0.91371	1	2110
GO_NEGATIVE_REGULATION_OF_FAT_CELL_DIFFERENTIATION	18	-0.44737	-1.15352	0.276851	0.914894	1	651
CAIRO_LIVER_DEVELOPMENT_DN	103	-0.316481	-1.15349	0.204331	0.914483	1	1287
GSE28737_WT_VS_BCL6_KO_MARGINAL_ZONE_BCELL_UP	81	-0.330768	-1.15322	0.221321	0.915245	1	2159
GSE9988_ANTI_TREM1_VS_VEHICLE_TREATED_MONOCYTES_DN	73	-0.334799	-1.15316	0.225029	0.914958	1	3802
GO_MALE_MEIOSIS	20	-0.432511	-1.15309	0.272667	0.914759	1	5370
GO_CALMODULIN_BINDING	54	-0.353531	-1.15281	0.230676	0.91557	1	2608
RGTTAMWNATT_HNF1_01	37	-0.378023	-1.15273	0.250631	0.915394	1	742
SAMOLS_TARGETS_OF_KHSV_MIRNAS_DN	26	-0.40738	-1.15263	0.262679	0.915302	1	875
GSE30971_CTRL_VS_LPS_STIM_MACROPHAGE_WBP7_KO_2H_UP	72	-0.336405	-1.15197	0.214161	0.91799	1	4090
GSE22886_NAIVE_TCELL_VS_DC_UP	94	-0.319949	-1.15172	0.205433	0.918643	1	5975
GO_SYNAPSE_ASSEMBLY	21	-0.427874	-1.15152	0.274227	0.919063	1	2079
GO_OOGENESIS	33	-0.388983	-1.1515	0.275796	0.918579	1	4500
GO_REGULATION_OF_COAGULATION	39	-0.372991	-1.15144	0.2445	0.918355	1	3233
GSE27786_LIN_NEG_VS_NEUTROPHIL_DN	78	-0.331044	-1.1514	0.223804	0.917962	1	3531
GSE13484_3H_UNSTIM_VS_YF17D_VACCINE_STIM_PBMC_DN	68	-0.340599	-1.15138	0.220614	0.917509	1	2589
GSE36888_UNTREATED_VS_IL2_TREATED_STAT5_AB_KNOCKIN_TCELL_2H_DN	88	-0.323108	-1.15135	0.222348	0.917112	1	2303
BURTON_ADIPOGENESIS_PEAK_AT_2HR	25	-0.41239	-1.15125	0.27558	0.917093	1	2093
GSE24574_BCL6_HIGH_TFH_VS_TFH_CD4_TCELL_UP	77	-0.333599	-1.15121	0.219723	0.91674	1	2496
GO_POSITIVE_REGULATION_OF_TRANSPORT	359	-0.278906	-1.15085	0.124128	0.917896	1	2323
GSE30971_WBP7_HET_VS_KO_MACROPHAGE_2H_LPS_STIM_DN	71	-0.336862	-1.15038	0.229738	0.919627	1	3975
GO_ORGANIC_ANION_TRANSMEMBRANE_TRANSPORTER_ACTIVITY	77	-0.333603	-1.15028	0.220495	0.919576	1	1167
GO_CYSTEINE_TYPE_ENDOPEPTIDASE_INHIBITOR_ACTIVITY	17	-0.445009	-1.15024	0.279627	0.919194	1	1977
GO_CHLORIDE_TRANSPORT	33	-0.386549	-1.15013	0.256506	0.91918	1	3876
GO_POSITIVE_REGULATION_OF_DEVELOPMENTAL_PROCESS	453	-0.273485	-1.15001	0.110254	0.919219	1	2396
GSE14350_TREG_VS_TEFF_DN	91	-0.324138	-1.14995	0.207965	0.918949	1	1932
GO_POSITIVE_REGULATION_OF_CYTOKINE_PRODUCTION	139	-0.303725	-1.14989	0.19379	0.918693	1	3145
GO_HEXOSE_METABOLIC_PROCESS	76	-0.333443	-1.14948	0.232653	0.920111	1	1304
REACTOME_SIGNAL_AMPLIFICATION	14	-0.471015	-1.14936	0.298527	0.92014	1	3507
GSE17721_CTRL_VS_POLYIC_12H_BMDC_DN	90	-0.320584	-1.14916	0.21776	0.920548	1	2475
TENEDINI_MEGAKARYOCYTE_MARKERS	21	-0.427325	-1.14899	0.268676	0.920837	1	1449
REACTOME_PLATELET_HOMEOSTASIS	29	-0.395614	-1.14895	0.259071	0.920459	1	3614
REACTOME_GLUCOSE_METABOLISM	31	-0.392553	-1.14873	0.262853	0.920972	1	630
GSE26559_TCF1_KO_VS_WT_LIN_NEG_CELL_DN	56	-0.348138	-1.14872	0.232176	0.920492	1	3279
GSE17301_CTRL_VS_48H_ACD3_ACD28_STIM_CD8_TCELL_UP	77	-0.33414	-1.14854	0.237259	0.920794	1	2455
GO_STRIATED_MUSCLE_ADAPTATION	12	-0.490758	-1.14815	0.289825	0.922103	1	634
KEGG_B_CELL_RECEPTOR_SIGNALING_PATHWAY	33	-0.386225	-1.14803	0.248595	0.922172	1	3390
GO_NEGATIVE_REGULATION_OF_LEUKOCYTE_PROLIFERATION	16	-0.458587	-1.14797	0.289845	0.921895	1	3514
GSE43863_TFH_VS_LY6C_INT_CXCR5POS_EFFECTOR_CD4_TCELL_DN	76	-0.327546	-1.14773	0.21857	0.922502	1	2537
GSE15330_HSC_VS_LYMPHOID_PRIMED_MULTIPOTENT_PROGENITOR_IKAROS_KO_UP	104	-0.316438	-1.14759	0.205752	0.922634	1	3355
ZHAN_V2_LATE_DIFFERENTIATION_GENES	22	-0.427199	-1.14724	0.279734	0.923812	1	3347
GO_G_PROTEIN_COUPLED_AMINE_RECEPTOR_ACTIVITY	11	-0.498507	-1.14704	0.286404	0.924203	1	2210
GO_CELL_FATE_COMMITMENT	113	-0.312753	-1.14642	0.203099	0.926697	1	2234
GO_POSITIVE_REGULATION_OF_POTASSIUM_ION_TRANSPORT	10	-0.512837	-1.14635	0.3053	0.926511	1	137
GSE37605_C57BL6_VS_NOD_FOXP3_FUSION_GFP_TCONV_UP	93	-0.31991	-1.14628	0.211784	0.926268	1	2658
GO_RECEPTOR_METABOLIC_PROCESS	31	-0.392744	-1.14622	0.272962	0.926037	1	3566
GO_ACTIN_FILAMENT_BINDING	44	-0.362183	-1.14604	0.264059	0.926377	1	2361
GSE16385_IFNG_TNF_VS_IL4_STIM_MACROPHAGE_UP	76	-0.331677	-1.14575	0.230681	0.927208	1	2959
GCGSCMNTTT_UNKNOWN	71	-0.335897	-1.14553	0.235528	0.927742	1	2536
GROSS_HYPOXIA_VIA_ELK3_ONLY_UP	13	-0.479751	-1.1455	0.296371	0.927369	1	4228
AML_Q6	99	-0.317124	-1.14538	0.209368	0.927432	1	1870
HNF3_Q6	87	-0.325106	-1.14527	0.216834	0.927424	1	3051
GSE14415_NATURAL_TREG_VS_FOXP3_KO_NATURAL_TREG_UP	43	-0.368854	-1.14514	0.257639	0.927456	1	2612
GSE17721_POLYIC_VS_PAM3CSK4_12H_BMDC_UP	90	-0.32349	-1.1451	0.223563	0.927112	1	4286
GO_TRANSLATION_REPRESSOR_ACTIVITY	12	-0.489734	-1.14476	0.300409	0.928262	1	2173
GSE45365_BCELL_VS_CD8_TCELL_DN	59	-0.342429	-1.14469	0.238348	0.928032	1	2954
BIOCARTA_IL2RB_PATHWAY	16	-0.459654	-1.14456	0.293923	0.928108	1	3329
REACTOME_THROMBOXANE_SIGNALLING_THROUGH_TP_RECEPTOR	11	-0.504538	-1.1445	0.294802	0.927864	1	3507
GSE3982_MAST_CELL_VS_CENT_MEMORY_CD4_TCELL_DN	75	-0.332108	-1.14443	0.230286	0.927667	1	1927
SAGIV_CD24_TARGETS_DN	19	-0.436983	-1.14415	0.279039	0.928492	1	2441
GSE17721_CTRL_VS_POLYIC_6H_BMDC_DN	86	-0.323024	-1.14409	0.229118	0.928254	1	2938
GSE17301_IFNA2_VS_IFNA2_AND_ACD3_ACD28_STIM_CD8_TCELL_DN	80	-0.330329	-1.14397	0.231524	0.928301	1	2769
GSE24142_EARLY_THYMIC_PROGENITOR_VS_DN2_THYMOCYTE_ADULT_UP	69	-0.336663	-1.14386	0.235499	0.928256	1	2441
GO_POSITIVE_REGULATION_OF_CELL_PROLIFERATION	335	-0.278305	-1.14366	0.15089	0.928697	1	2699
BOQUEST_STEM_CELL_DN	74	-0.331496	-1.1436	0.229977	0.928447	1	3930
GSE20715_0H_VS_48H_OZONE_LUNG_UP	74	-0.333367	-1.14357	0.234188	0.92808	1	3430
GO_CARBOHYDRATE_TRANSPORTER_ACTIVITY	19	-0.435084	-1.14312	0.282808	0.929691	1	3343
GSE4590_LARGE_PRE_BCELL_VS_VPREB_POS_LARGE_PRE_BCELL_UP	75	-0.33317	-1.14275	0.242442	0.930933	1	1354
GSE34156_UNTREATED_VS_6H_NOD2_LIGAND_TREATED_MONOCYTE_DN	68	-0.334763	-1.14251	0.239976	0.93156	1	3572
AREB6_04	94	-0.321418	-1.14243	0.224398	0.931429	1	1042
GSE35825_UNTREATED_VS_IFNG_STIM_MACROPHAGE_UP	78	-0.332135	-1.14235	0.228881	0.931253	1	1799
GO_CELLULAR_PROCESS_INVOLVED_IN_REPRODUCTION_IN_MULTICELLULAR_ORGANISM	102	-0.315204	-1.14229	0.207091	0.931025	1	3830
REACTOME_SRP_DEPENDENT_COTRANSLATIONAL_PROTEIN_TARGETING_TO_MEMBRANE	93	-0.318968	-1.1422	0.221921	0.930925	1	6450
GSE16450_CTRL_VS_IFNA_6H_STIM_IMMATURE_NEURON_CELL_LINE_DN	59	-0.34513	-1.14189	0.256164	0.931838	1	2005
HENDRICKS_SMARCA4_TARGETS_UP	24	-0.404855	-1.14172	0.277062	0.932105	1	3802
GO_REGULATION_OF_MEIOTIC_NUCLEAR_DIVISION	17	-0.447858	-1.14153	0.285237	0.932487	1	430
MARTENS_TRETINOIN_RESPONSE_UP	215	-0.288581	-1.14129	0.175465	0.933134	1	3141
GSE13411_NAIVE_VS_MEMORY_BCELL_UP	57	-0.344682	-1.14125	0.238067	0.932753	1	2295
GSE29618_BCELL_VS_MONOCYTE_DAY7_FLU_VACCINE_UP	66	-0.339235	-1.14086	0.242407	0.934101	1	1975
GSE29164_UNTREATED_VS_CD8_TCELL_TREATED_MELANOMA_DAY3_DN	78	-0.329799	-1.14073	0.227455	0.934219	1	2249
GSE20715_0H_VS_24H_OZONE_TLR4_KO_LUNG_UP	85	-0.322025	-1.14063	0.232236	0.934163	1	1900
GO_EMBRYONIC_MORPHOGENESIS	236	-0.287407	-1.1406	0.17925	0.933769	1	3176
WAMUNYOKOLI_OVARIAN_CANCER_GRADES_1_2_UP	56	-0.346288	-1.14021	0.252415	0.935075	1	1188
KEGG_LEUKOCYTE_TRANSENDOTHELIAL_MIGRATION	41	-0.366907	-1.14007	0.261222	0.935235	1	2784
GSE1740_MCSF_VS_MCSF_AND_IFNG_DAY2_DERIVED_MACROPHAGE_UP	66	-0.339366	-1.13964	0.238123	0.936819	1	2495
GSE17186_NAIVE_VS_CD21LOW_TRANSITIONAL_BCELL_DN	84	-0.325268	-1.13953	0.224118	0.936753	1	2950
GSE360_CTRL_VS_L_DONOVANI_DC_DN	73	-0.331123	-1.13948	0.246487	0.936458	1	3665
GSE17721_CTRL_VS_POLYIC_0.5H_BMDC_DN	95	-0.317124	-1.13944	0.217218	0.936109	1	2635
GSE40274_CTRL_VS_LEF1_TRANSDUCED_ACTIVATED_CD4_TCELL_UP	76	-0.329132	-1.13939	0.242232	0.935842	1	2938
GO_NEGATIVE_REGULATION_OF_MULTI_ORGANISM_PROCESS	45	-0.362753	-1.13891	0.257658	0.937598	1	2631
GO_HEXOSE_CATABOLIC_PROCESS	25	-0.407043	-1.13887	0.286797	0.937226	1	2016
GSE360_T_GONDII_VS_B_MALAYI_LOW_DOSE_DC_UP	77	-0.329285	-1.13887	0.236673	0.936688	1	2952
YAUCH_HEDGEHOG_SIGNALING_PARACRINE_UP	56	-0.344235	-1.13873	0.25347	0.936838	1	1610
KEGG_BASAL_CELL_CARCINOMA	39	-0.372181	-1.13839	0.261139	0.937897	1	2023
GSE15930_NAIVE_VS_48H_IN_VITRO_STIM_IFNAB_CD8_TCELL_UP	79	-0.324702	-1.13832	0.238968	0.93769	1	4035
SEMENZA_HIF1_TARGETS	17	-0.444597	-1.13829	0.299376	0.937292	1	1009
GSE41176_WT_VS_TAK1_KO_ANTI_IGM_STIM_BCELL_6H_UP	83	-0.321422	-1.13818	0.23843	0.937307	1	3031
GO_POSITIVE_REGULATION_OF_EXOCYTOSIS	36	-0.373545	-1.13816	0.255493	0.936853	1	3253
TAKEDA_TARGETS_OF_NUP98_HOXA9_FUSION_6HR_UP	27	-0.403527	-1.13796	0.280767	0.937274	1	1335
KYNG_DNA_DAMAGE_BY_GAMMA_RADIATION	42	-0.36355	-1.13761	0.266505	0.938446	1	1952
GSE15659_TREG_VS_TCONV_DN	58	-0.342683	-1.13744	0.253627	0.938766	1	3373
CHNG_MULTIPLE_MYELOMA_HYPERPLOID_UP	44	-0.361289	-1.1374	0.258064	0.938405	1	6295
GO_NEGATIVE_REGULATION_OF_RESPONSE_TO_STIMULUS	609	-0.266449	-1.13732	0.104555	0.938273	1	3345
GO_POSITIVE_REGULATION_OF_MRNA_PROCESSING	18	-0.433093	-1.13728	0.283721	0.93794	1	4047
GSE3994_WT_VS_PAC1_KO_ACTIVATED_MAST_CELL_UP	72	-0.332926	-1.13725	0.241595	0.937528	1	2854
GSE16522_MEMORY_VS_NAIVE_CD8_TCELL_DN	79	-0.324804	-1.13723	0.242371	0.937076	1	3054
GO_MORPHOGENESIS_OF_A_POLARIZED_EPITHELIUM	13	-0.479541	-1.13708	0.298611	0.937222	1	913
GO_DEFENSE_RESPONSE_TO_OTHER_ORGANISM	143	-0.29917	-1.13707	0.2138	0.936766	1	3605
GSE21063_CTRL_VS_ANTI_IGM_STIM_BCELL_8H_UP	44	-0.359623	-1.13704	0.251229	0.936366	1	3248
GSE46025_WT_VS_FOXO1_KO_KLRG1_LOW_CD8_EFFECTOR_TCELL_UP	78	-0.330454	-1.137	0.230271	0.936003	1	956
GO_POSITIVE_REGULATION_OF_CELL_CYCLE_PHASE_TRANSITION	36	-0.376771	-1.137	0.26615	0.935506	1	1107
GO_MAMMARY_GLAND_EPITHELIUM_DEVELOPMENT	21	-0.429311	-1.13694	0.281635	0.935228	1	1402
GO_CELL_CELL_CONTACT_ZONE	21	-0.419001	-1.13682	0.30109	0.935312	1	2821
GSE32164_RESTING_DIFFERENTIATED_VS_ALTERNATIVELY_ACT_M2_MACROPHAGE_DN	91	-0.318771	-1.13668	0.237278	0.93544	1	3309
GSE43955_TH0_VS_TGFB_IL6_TH17_ACT_CD4_TCELL_42H_DN	81	-0.324529	-1.13665	0.237528	0.935055	1	2605
GSE40273_XBP1_KO_VS_WT_TREG_DN	64	-0.338668	-1.1365	0.246608	0.93522	1	2735
GO_POSITIVE_REGULATION_OF_RELEASE_OF_CYTOCHROME_C_FROM_MITOCHONDRIA	18	-0.437557	-1.13636	0.287838	0.935411	1	3380
REACTOME_CD28_CO_STIMULATION	14	-0.469568	-1.13633	0.29924	0.935023	1	3232
GSE41978_ID2_KO_VS_BIM_KO_KLRG1_LOW_EFFECTOR_CD8_TCELL_UP	85	-0.322288	-1.13624	0.216186	0.93492	1	4148
GO_CEREBELLAR_CORTEX_DEVELOPMENT	20	-0.426215	-1.1361	0.288577	0.935064	1	3333
GO_RNA_POLYMERASE_II_TRANSCRIPTION_FACTOR_BINDING	67	-0.33614	-1.13607	0.257177	0.934685	1	2511
GSE13306_RA_VS_UNTREATED_TCONV_UP	86	-0.323725	-1.13606	0.235662	0.934193	1	3778
GO_INORGANIC_ANION_TRANSMEMBRANE_TRANSPORTER_ACTIVITY	40	-0.36582	-1.13593	0.256881	0.934281	1	1631
GO_TRANSCRIPTION_FACTOR_BINDING	258	-0.283032	-1.13574	0.174634	0.934631	1	2242
RCGCANGCGY_NRF1_Q6	357	-0.275162	-1.13559	0.153484	0.934854	1	3166
GSE360_L_DONOVANI_VS_L_MAJOR_MAC_DN	86	-0.32259	-1.13523	0.241082	0.936068	1	3368
KLEIN_PRIMARY_EFFUSION_LYMPHOMA_DN	25	-0.404209	-1.13512	0.279868	0.936062	1	3849
NKX25_02	101	-0.314568	-1.13503	0.237136	0.935952	1	3147
GSE29949_DC_BRAIN_VS_MONOCYTE_BONE_MARROW_DN	68	-0.335931	-1.13498	0.258434	0.93568	1	2503
MEISSNER_NPC_HCP_WITH_H3_UNMETHYLATED	184	-0.291288	-1.13476	0.188689	0.936183	1	1875
GO_REPRODUCTION	529	-0.268544	-1.13444	0.129306	0.937214	1	3152
GSE45365_WT_VS_IFNAR_KO_CD8A_DC_DN	79	-0.326266	-1.13428	0.245161	0.937436	1	4128
GSE26928_EFF_MEM_VS_CENTR_MEM_CD4_TCELL_UP	67	-0.336534	-1.13428	0.249559	0.936924	1	3144
GSE15930_NAIVE_VS_24H_IN_VITRO_STIM_IL12_CD8_TCELL_UP	77	-0.329205	-1.13427	0.239267	0.936457	1	4035
GO_HOMOTYPIC_CELL_CELL_ADHESION	21	-0.422718	-1.13416	0.272911	0.936451	1	2821
GO_REGULATION_OF_SUBSTRATE_ADHESION_DEPENDENT_CELL_SPREADING	20	-0.425967	-1.13412	0.30719	0.9361	1	3486
GSE11057_NAIVE_CD4_VS_PBMC_CD4_TCELL_DN	91	-0.322132	-1.13409	0.235294	0.935693	1	3957
GO_NEGATIVE_REGULATION_OF_STEROID_METABOLIC_PROCESS	10	-0.505172	-1.13395	0.321637	0.935871	1	833
GSE26343_UNSTIM_VS_LPS_STIM_NFAT5_KO_MACROPHAGE_DN	88	-0.319684	-1.13371	0.247598	0.936512	1	2786
GO_RESPONSE_TO_DRUG	194	-0.289985	-1.1337	0.197938	0.936008	1	2140
GSE14000_UNSTIM_VS_16H_LPS_DC_DN	91	-0.320728	-1.13341	0.244081	0.936863	1	3891
LEE_LIVER_CANCER_MYC_UP	28	-0.396514	-1.13322	0.288158	0.937241	1	1011
GO_REGULATION_OF_VASOCONSTRICTION	31	-0.385793	-1.13306	0.280332	0.937491	1	3030
TAKEDA_TARGETS_OF_NUP98_HOXA9_FUSION_16D_UP	53	-0.34941	-1.13279	0.269737	0.938295	1	2441
GO_CIRCULATORY_SYSTEM_PROCESS	159	-0.295866	-1.13251	0.208268	0.939095	1	2841
GSE17721_POLYIC_VS_PAM3CSK4_24H_BMDC_UP	104	-0.313077	-1.13244	0.231811	0.938934	1	3407
DORSEY_GAB2_TARGETS	12	-0.481665	-1.13227	0.327622	0.939213	1	1137
GO_REGULATION_OF_PATHWAY_RESTRICTED_SMAD_PROTEIN_PHOSPHORYLATION	27	-0.395816	-1.13216	0.282815	0.939205	1	1867
GSE12392_WT_VS_IFNB_KO_CD8A_NEG_SPLEEN_DC_DN	74	-0.328892	-1.13208	0.258851	0.939083	1	4521
IRF1_Q6	103	-0.313828	-1.13198	0.241189	0.939	1	1891
GSE3982_DC_VS_EFF_MEMORY_CD4_TCELL_UP	94	-0.317518	-1.1317	0.234102	0.939829	1	1659
GO_RESPONSE_TO_HORMONE	397	-0.271801	-1.13157	0.141808	0.939925	1	2063
GO_CYTOKINE_RECEPTOR_BINDING	90	-0.318679	-1.13155	0.237067	0.939494	1	2388
GO_EMBRYONIC_ORGAN_DEVELOPMENT	170	-0.292558	-1.13148	0.209902	0.939313	1	1733
GSE25088_WT_VS_STAT6_KO_MACROPHAGE_ROSIGLITAZONE_STIM_DN	81	-0.324726	-1.13133	0.245836	0.939503	1	2665
GSE27786_LSK_VS_MONO_MAC_DN	81	-0.326542	-1.13132	0.251165	0.939032	1	3738
GSE46606_IRF4MID_VS_WT_CD40L_IL2_IL5_DAY3_STIMULATED_BCELL_UP	89	-0.321065	-1.1313	0.237183	0.938618	1	4502
REACTOME_PEPTIDE_LIGAND_BINDING_RECEPTORS	42	-0.363357	-1.13073	0.278659	0.940856	1	3030
GSE6259_BCELL_VS_CD4_TCELL_DN	90	-0.320768	-1.13057	0.245753	0.941088	1	3081
GO_GLUTATHIONE_TRANSFERASE_ACTIVITY	14	-0.464021	-1.13056	0.310719	0.940622	1	3921
GO_REGULATION_OF_CALCIUM_ION_TRANSPORT	68	-0.333109	-1.13042	0.245666	0.940728	1	2281
GO_POSITIVE_REGULATION_OF_PROTEIN_ACETYLATION	19	-0.436401	-1.1302	0.308003	0.941253	1	2546
GO_NEGATIVE_REGULATION_OF_CELL_COMMUNICATION	544	-0.265405	-1.1302	0.127641	0.940738	1	3345
GSE5589_WT_VS_IL10_KO_LPS_AND_IL6_STIM_MACROPHAGE_45MIN_DN	82	-0.316979	-1.1302	0.235261	0.940226	1	3479
GO_NEGATIVE_REGULATION_OF_CALCIUM_ION_TRANSPORT	20	-0.426967	-1.13002	0.299603	0.940553	1	2823
REACTOME_REGULATION_OF_WATER_BALANCE_BY_RENAL_AQUAPORINS	17	-0.439066	-1.12994	0.307108	0.940437	1	3507
GO_REGULATION_OF_ERBB_SIGNALING_PATHWAY	41	-0.364448	-1.12972	0.265319	0.94098	1	456
CHIANG_LIVER_CANCER_SUBCLASS_UNANNOTATED_UP	34	-0.372963	-1.12959	0.279128	0.941052	1	2562
GO_MONOSACCHARIDE_CATABOLIC_PROCESS	32	-0.383474	-1.12952	0.288092	0.940855	1	533
OCT1_Q6	86	-0.321922	-1.12952	0.237288	0.940345	1	3066
GO_ANION_TRANSPORT	184	-0.291814	-1.12928	0.212029	0.940954	1	2062
GSE14415_INDUCED_TREG_VS_TCONV_DN	66	-0.333313	-1.12913	0.246921	0.941156	1	2947
NFKB_Q6_01	89	-0.320332	-1.12907	0.246319	0.940959	1	3605
BIOCARTA_INFLAM_PATHWAY	10	-0.507089	-1.12874	0.329277	0.942036	1	1732
HEIDENBLAD_AMPLICON_8Q24_DN	19	-0.42814	-1.12834	0.306871	0.943392	1	4231
MA_PITUITARY_FETAL_VS_ADULT_UP	15	-0.452482	-1.1283	0.306748	0.943062	1	2686
GO_MLL1_2_COMPLEX	18	-0.43798	-1.12826	0.303289	0.942743	1	3382
GO_BASAL_PART_OF_CELL	14	-0.471451	-1.12798	0.32069	0.943592	1	2209
GTCAACC_MIR3805P	11	-0.493976	-1.12797	0.309638	0.943109	1	1147
GSE24634_TREG_VS_TCONV_POST_DAY7_IL4_CONVERSION_DN	77	-0.328856	-1.12784	0.241066	0.94324	1	3079
LIM_MAMMARY_LUMINAL_PROGENITOR_UP	17	-0.442738	-1.12773	0.302802	0.943219	1	448
GO_CELL_CELL_SIGNALING	255	-0.280894	-1.12773	0.185203	0.942713	1	2330
GSE36476_CTRL_VS_TSST_ACT_72H_MEMORY_CD4_TCELL_YOUNG_UP	76	-0.329078	-1.12682	0.257193	0.946531	1	4035
GSE27434_WT_VS_DNMT1_KO_TREG_DN	88	-0.317951	-1.12676	0.249714	0.946313	1	3248
GO_NEGATIVE_REGULATION_OF_TOR_SIGNALING	16	-0.447498	-1.12657	0.307487	0.946694	1	3951
YTCCCRNNAGGY_UNKNOWN	460	-0.269403	-1.12651	0.142081	0.946479	1	1955
GSE411_UNSTIM_VS_100MIN_IL6_STIM_SOCS3_KO_MACROPHAGE_DN	88	-0.319903	-1.1264	0.234402	0.946503	1	2325
GO_DETECTION_OF_VISIBLE_LIGHT	13	-0.469908	-1.12628	0.303633	0.94653	1	3111
GSE10239_NAIVE_VS_KLRG1INT_EFF_CD8_TCELL_UP	93	-0.315095	-1.12628	0.243289	0.946043	1	3237
GO_MULTI_ORGANISM_REPRODUCTIVE_PROCESS	328	-0.275601	-1.12617	0.170029	0.946005	1	3294
GSE21360_NAIVE_VS_PRIMARY_MEMORY_CD8_TCELL_UP	62	-0.335971	-1.12613	0.258683	0.945707	1	1105
GSE25088_IL4_VS_IL4_AND_ROSIGLITAZONE_STIM_STAT6_KO_MACROPHAGE_DAY10_DN	80	-0.326251	-1.12597	0.249282	0.945943	1	3471
CREIGHTON_ENDOCRINE_THERAPY_RESISTANCE_5	202	-0.286261	-1.12563	0.198249	0.947062	1	2771
GO_CLATHRIN_COATED_ENDOCYTIC_VESICLE_MEMBRANE	15	-0.453797	-1.12549	0.301125	0.947188	1	1550
GO_REGULATION_OF_CATECHOLAMINE_SECRETION	20	-0.425578	-1.12543	0.301639	0.946994	1	2115
WEST_ADRENOCORTICAL_TUMOR_DN	235	-0.282008	-1.12497	0.187963	0.948675	1	2634
GSE23568_ID3_TRANSDUCED_VS_ID3_KO_CD8_TCELL_DN	79	-0.326579	-1.12475	0.256542	0.949222	1	2786
GO_BRANCHING_INVOLVED_IN_URETERIC_BUD_MORPHOGENESIS	18	-0.434269	-1.12469	0.310231	0.948987	1	1504
GSE36078_UNTREATED_VS_AD5_INF_IL1R_KO_MOUSE_LUNG_DC_DN	70	-0.327359	-1.12445	0.25463	0.949609	1	2593
GSE360_T_GONDII_VS_M_TUBERCULOSIS_MAC_DN	69	-0.330075	-1.12434	0.258939	0.949656	1	4634
PID_CXCR3_PATHWAY	18	-0.430961	-1.12425	0.307995	0.949579	1	3333
GSE24574_BCL6_LOW_TFH_VS_TCONV_CD4_TCELL_UP	84	-0.32047	-1.12423	0.248837	0.949154	1	2597
GTCNYYATGR_UNKNOWN	26	-0.393979	-1.124	0.295675	0.94973	1	1588
GSE35825_UNTREATED_VS_IFNA_STIM_MACROPHAGE_DN	74	-0.327541	-1.12395	0.263487	0.94948	1	3510
GSE17721_CTRL_VS_PAM3CSK4_1H_BMDC_DN	79	-0.325063	-1.1239	0.266092	0.949189	1	3048
GO_POSITIVE_REGULATION_OF_INSULIN_SECRETION	27	-0.397512	-1.12386	0.304376	0.948882	1	2734
MORI_SMALL_PRE_BII_LYMPHOCYTE_UP	45	-0.355951	-1.12362	0.279557	0.949508	1	3009
GREENBAUM_E2A_TARGETS_DN	12	-0.47713	-1.12361	0.322207	0.949061	1	3847
KEGG_BETA_ALANINE_METABOLISM	13	-0.470418	-1.12356	0.315936	0.948772	1	3020
ROSS_AML_WITH_AML1_ETO_FUSION	29	-0.389018	-1.1234	0.295268	0.948985	1	2993
GO_RENAL_TUBULE_DEVELOPMENT	26	-0.396436	-1.12324	0.296632	0.949267	1	813
HOLLEMAN_ASPARAGINASE_RESISTANCE_B_ALL_UP	19	-0.429405	-1.12324	0.297804	0.948762	1	6011
GSE15930_STIM_VS_STIM_AND_IL-12_24H_CD8_T_CELL_DN	74	-0.328198	-1.12319	0.267744	0.948484	1	2865
PID_EPHA_FWDPATHWAY	13	-0.472037	-1.12314	0.327598	0.948195	1	3232
GSE41176_UNSTIM_VS_ANTI_IGM_STIM_TAK1_KO_BCELL_3H_DN	51	-0.344571	-1.12309	0.281419	0.947923	1	3176
GSE3982_EFF_MEMORY_CD4_TCELL_VS_TH1_UP	72	-0.327118	-1.12282	0.263158	0.948692	1	2226
GSE17721_POLYIC_VS_GARDIQUIMOD_24H_BMDC_UP	88	-0.317574	-1.12251	0.24986	0.949657	1	3920
GSE43955_10H_VS_60H_ACT_CD4_TCELL_DN	90	-0.315688	-1.12232	0.252268	0.950086	1	1544
GO_RESPONSE_TO_METAL_ION	158	-0.293029	-1.12227	0.225873	0.949776	1	2637
GO_MUSCLE_HYPERTROPHY	16	-0.443427	-1.12206	0.311066	0.950304	1	712
GSE2706_2H_VS_8H_R848_STIM_DC_DN	63	-0.333986	-1.12165	0.249852	0.951704	1	1679
GSE4984_UNTREATED_VS_LPS_TREATED_DC_UP	58	-0.33862	-1.12165	0.270995	0.951209	1	4261
GSE40277_GATA1_AND_SATB1_TRANSDUCED_VS_CTRL_CD4_TCELL_DN	77	-0.321764	-1.12159	0.263487	0.950954	1	1734
GO_POSITIVE_REGULATION_OF_G1_S_TRANSITION_OF_MITOTIC_CELL_CYCLE	11	-0.488808	-1.12153	0.323225	0.950729	1	1107
GSE22443_NAIVE_VS_ACT_AND_IL2_TREATED_CD8_TCELL_UP	77	-0.325592	-1.12116	0.259838	0.951974	1	3184
GSE32901_TH17_EMRICHED_VS_TH17_NEG_CD4_TCELL_DN	81	-0.321103	-1.12099	0.262765	0.952277	1	4212
GO_WNT_SIGNALING_PATHWAY_CALCIUM_MODULATING_PATHWAY	20	-0.422411	-1.12097	0.313648	0.951862	1	3245
GSE41867_NAIVE_VS_DAY30_LCMV_CLONE13_EXHAUSTED_CD8_TCELL_UP	57	-0.340148	-1.12086	0.261638	0.95189	1	4010
GO_CYSTEINE_TYPE_ENDOPEPTIDASE_INHIBITOR_ACTIVITY_INVOLVED_IN_APOPTOTIC_PROCESS	12	-0.485499	-1.12074	0.329854	0.951964	1	1977
GO_POSITIVE_REGULATION_OF_T_CELL_PROLIFERATION	27	-0.395538	-1.1207	0.300776	0.951629	1	2204
YAO_HOXA10_TARGETS_VIA_PROGESTERONE_UP	28	-0.391407	-1.12066	0.298888	0.951329	1	2597
GSE28449_WT_VS_LRF_KO_GERMINAL_CENTER_BCELL_UP	82	-0.321695	-1.12034	0.262615	0.952309	1	3423
EN1_01	46	-0.353821	-1.12017	0.287286	0.952616	1	3171
KEGG_TYPE_II_DIABETES_MELLITUS	23	-0.407109	-1.12001	0.299733	0.952874	1	1532
GO_CONNECTIVE_TISSUE_DEVELOPMENT	85	-0.31598	-1.11988	0.258964	0.95296	1	1504
GO_EMBRYONIC_CRANIAL_SKELETON_MORPHOGENESIS	19	-0.431764	-1.11986	0.330688	0.952553	1	1185
GO_SEXUAL_REPRODUCTION	263	-0.276815	-1.11969	0.194634	0.952869	1	3339
GSE42021_CD24HI_VS_CD24INT_TCONV_THYMUS_DN	78	-0.322667	-1.11966	0.26331	0.95249	1	4024
GSE24634_TEFF_VS_TCONV_DAY5_IN_CULTURE_DN	72	-0.327194	-1.11953	0.263717	0.952592	1	3347
GSE19888_ADENOSINE_A3R_INH_PRETREAT_AND_ACT_BY_A3R_VS_A3R_INH_AND_TCELL_MEMBRANES_ACT_MAST_CELL_UP	72	-0.324581	-1.11938	0.267795	0.952809	1	3798
GSE1448_ANTI_VALPHA2_VS_VBETA5_DP_THYMOCYTE_UP	104	-0.30973	-1.11935	0.255685	0.95243	1	3458
GO_DOPAMINERGIC_NEURON_DIFFERENTIATION	18	-0.431321	-1.11921	0.323797	0.952623	1	3324
TGIF_01	105	-0.307542	-1.11914	0.252203	0.952473	1	4102
GSE38304_MYC_NEG_VS_POS_GC_BCELL_DN	81	-0.319818	-1.11907	0.267867	0.952261	1	3509
FOXD3_01	71	-0.326375	-1.11884	0.257227	0.952864	1	3269
GO_POSITIVE_REGULATION_OF_CELL_DEATH	261	-0.278406	-1.11853	0.198063	0.953798	1	2499
REACTOME_ACTIVATION_OF_KAINATE_RECEPTORS_UPON_GLUTAMATE_BINDING	11	-0.487527	-1.11845	0.337474	0.953707	1	3507
GSE5542_IFNG_VS_IFNA_AND_IFNG_TREATED_EPITHELIAL_CELLS_24H_DN	83	-0.319172	-1.11837	0.264991	0.953579	1	3525
KIM_WT1_TARGETS_8HR_UP	58	-0.339361	-1.1177	0.287059	0.956234	1	3232
GSE360_T_GONDII_VS_B_MALAYI_HIGH_DOSE_DC_UP	86	-0.318469	-1.11761	0.259793	0.956172	1	3071
CHIANG_LIVER_CANCER_SUBCLASS_INTERFERON_DN	17	-0.435041	-1.11738	0.334464	0.956761	1	3525
GSE40274_FOXP3_VS_FOXP3_AND_LEF1_TRANSDUCED_ACTIVATED_CD4_TCELL_UP	95	-0.312497	-1.11737	0.25883	0.956319	1	2793
GO_REGULATION_OF_ION_TRANSPORT	191	-0.284548	-1.11736	0.220853	0.955848	1	2823
GSE11924_TH1_VS_TH2_CD4_TCELL_UP	89	-0.314644	-1.11735	0.26139	0.955385	1	1833
GU_PDEF_TARGETS_DN	15	-0.452778	-1.11722	0.327078	0.955507	1	2716
GO_MORPHOGENESIS_OF_AN_EPITHELIAL_SHEET	15	-0.449043	-1.11686	0.319277	0.956696	1	1552
GSE5589_IL6_KO_VS_IL10_KO_LPS_STIM_MACROPHAGE_180MIN_UP	76	-0.32276	-1.11684	0.27459	0.956261	1	2404
KEGG_ERBB_SIGNALING_PATHWAY	43	-0.352245	-1.11674	0.29291	0.956266	1	4213
GO_MONOSACCHARIDE_TRANSPORT	29	-0.387176	-1.11657	0.299242	0.956533	1	2405
GSE43863_TFH_VS_LY6C_INT_CXCR5POS_MEMORY_CD4_TCELL_UP	77	-0.321431	-1.11651	0.276119	0.956321	1	4402
GSE7219_WT_VS_NIK_NFKB2_KO_DC_DN	83	-0.316104	-1.11625	0.260447	0.957023	1	2910
GO_RESPONSE_TO_LEPTIN	16	-0.441837	-1.11605	0.317568	0.957487	1	2661
GSE16451_CTRL_VS_WEST_EQUINE_ENC_VIRUS_IMMATURE_NEURON_CELL_LINE_UP	89	-0.316242	-1.11601	0.25928	0.957188	1	2864
GO_REGULATION_OF_METAL_ION_TRANSPORT	110	-0.304098	-1.11601	0.248498	0.956712	1	2110
REACTOME_SIGNALING_BY_FGFR_MUTANTS	24	-0.400543	-1.11585	0.302251	0.956974	1	1179
GSE43955_1H_VS_42H_ACT_CD4_TCELL_DN	81	-0.320651	-1.11585	0.271139	0.956476	1	1760
GO_IRON_ION_HOMEOSTASIS	33	-0.372563	-1.11568	0.29875	0.956769	1	612
GAVIN_FOXP3_TARGETS_CLUSTER_P3	44	-0.355734	-1.11566	0.286146	0.956372	1	2229
GO_RECEPTOR_BINDING	565	-0.261466	-1.11565	0.154185	0.955889	1	2472
YE_METASTATIC_LIVER_CANCER	13	-0.46358	-1.1156	0.33176	0.955676	1	3078
GSE19401_PLN_VS_PEYERS_PATCH_FOLLICULAR_DC_UP	89	-0.314704	-1.11547	0.262212	0.955755	1	2550
LINDGREN_BLADDER_CANCER_CLUSTER_2A_DN	57	-0.339226	-1.11525	0.280992	0.956275	1	3880
GO_ORGANIC_ACID_BINDING	96	-0.312052	-1.1151	0.257303	0.956512	1	1348
REACTOME_CYTOKINE_SIGNALING_IN_IMMUNE_SYSTEM	109	-0.305107	-1.11505	0.237723	0.956235	1	3390
GSE22886_TCELL_VS_BCELL_NAIVE_UP	91	-0.311066	-1.11477	0.255402	0.957061	1	2445
GO_MESENCHYME_MORPHOGENESIS	16	-0.439002	-1.11475	0.319491	0.956662	1	833
GSE29618_BCELL_VS_MDC_UP	72	-0.322433	-1.11449	0.258692	0.957402	1	3486
GSE41978_WT_VS_ID2_KO_KLRG1_LOW_EFFECTOR_CD8_TCELL_UP	76	-0.323058	-1.11416	0.271077	0.958475	1	3551
GO_DIGESTIVE_SYSTEM_PROCESS	21	-0.411788	-1.11411	0.305409	0.958179	1	2281
PID_NOTCH_PATHWAY	28	-0.386465	-1.11385	0.300662	0.958912	1	2665
GO_SECONDARY_METABOLITE_BIOSYNTHETIC_PROCESS	12	-0.474842	-1.11377	0.334694	0.958795	1	2741
GSE17974_IL4_AND_ANTI_IL12_VS_UNTREATED_4H_ACT_CD4_TCELL_DN	41	-0.359236	-1.11372	0.289573	0.958517	1	2567
GSE3920_IFNB_VS_IFNG_TREATED_ENDOTHELIAL_CELL_UP	74	-0.325182	-1.11363	0.272196	0.958498	1	4202
GSE37301_MULTIPOTENT_PROGENITOR_VS_CD4_TCELL_UP	70	-0.326629	-1.11341	0.263905	0.959048	1	1983
GSE5455_EX_VIVO_VS_POST_24H_INCUBATION_MONOCYTES_FROM_TUMOR_BEARING_MOUSE_DN	55	-0.340201	-1.11337	0.292447	0.958724	1	1926
GO_ION_TRANSPORT	451	-0.263987	-1.11303	0.174052	0.959858	1	2062
GSE7219_UNSTIM_VS_LPS_AND_ANTI_CD40_STIM_NIK_NFKB2_KO_DC_DN	79	-0.319616	-1.11284	0.273469	0.960255	1	1899
GO_NEGATIVE_REGULATION_OF_ION_TRANSPORT	47	-0.349708	-1.11265	0.291457	0.960668	1	2823
GSE10239_NAIVE_VS_MEMORY_CD8_TCELL_DN	81	-0.318557	-1.11261	0.264183	0.960356	1	2952
NIKOLSKY_BREAST_CANCER_22Q13_AMPLICON	10	-0.49528	-1.11258	0.345205	0.95998	1	4440
GO_REGULATION_OF_TRANSCRIPTION_FACTOR_IMPORT_INTO_NUCLEUS	45	-0.352848	-1.11231	0.30397	0.960768	1	2281
KEGG_ACUTE_MYELOID_LEUKEMIA	33	-0.372783	-1.11223	0.287516	0.960649	1	3578
GO_REGULATION_OF_LYMPHOCYTE_APOPTOTIC_PROCESS	20	-0.415624	-1.11179	0.322602	0.962223	1	2358
GO_LARGE_RIBOSOMAL_SUBUNIT	73	-0.325168	-1.11168	0.278716	0.962229	1	6166
GSE41978_ID2_KO_VS_ID2_KO_AND_BIM_KO_KLRG1_LOW_EFFECTOR_CD8_TCELL_UP	80	-0.320542	-1.11166	0.277149	0.961844	1	2113
GO_RNA_POLYMERASE_II_CORE_PROMOTER_SEQUENCE_SPECIFIC_DNA_BINDING	29	-0.382799	-1.11165	0.297996	0.961394	1	1340
GATA1_05	109	-0.304873	-1.11164	0.269877	0.96096	1	1904
GSE45739_NRAS_KO_VS_WT_ACD3_ACD28_STIM_CD4_TCELL_DN	87	-0.316045	-1.1116	0.272105	0.96063	1	4297
GO_NEGATIVE_REGULATION_OF_PROTEIN_POLYMERIZATION	19	-0.422741	-1.11145	0.315547	0.960867	1	3909
GSE2405_HEAT_KILLED_LYSATE_VS_LIVE_A_PHAGOCYTOPHILUM_STIM_NEUTROPHIL_24H_UP	63	-0.330452	-1.11136	0.287253	0.960789	1	3240
GSE22282_HYPOXIA_VS_NORMOXIA_MYELOID_DC_DN	73	-0.324869	-1.11129	0.281707	0.960645	1	3015
GO_SENSORY_PERCEPTION_OF_MECHANICAL_STIMULUS	54	-0.343956	-1.11111	0.286655	0.960962	1	3780
GSE42021_TCONV_PLN_VS_CD24HI_TCONV_THYMUS_DN	74	-0.322619	-1.111	0.270384	0.960988	1	3238
GSE15330_LYMPHOID_MULTIPOTENT_VS_MEGAKARYOCYTE_ERYTHROID_PROGENITOR_IKAROS_KO_DN	72	-0.323193	-1.11088	0.281214	0.961058	1	3439
GO_NEGATIVE_REGULATION_OF_PHOSPHORUS_METABOLIC_PROCESS	228	-0.279544	-1.11086	0.233333	0.960659	1	3869
STAT5B_01	93	-0.312985	-1.11081	0.268306	0.960384	1	3233
GO_LIPID_BINDING	235	-0.278633	-1.11033	0.224878	0.962174	1	2409
LU_TUMOR_VASCULATURE_UP	15	-0.450488	-1.11027	0.330688	0.961956	1	2675
CACTTTG_MIR520G_MIR520H	87	-0.313209	-1.11018	0.28063	0.961909	1	2658
GSE9988_ANTI_TREM1_AND_LPS_VS_CTRL_TREATED_MONOCYTES_UP	78	-0.318873	-1.11014	0.275129	0.961639	1	3492
GSE5542_UNTREATED_VS_IFNA_AND_IFNG_TREATED_EPITHELIAL_CELLS_24H_DN	84	-0.317693	-1.10996	0.275487	0.961975	1	3515
GSE16385_ROSIGLITAZONE_IL4_VS_IFNG_TNF_STIM_MACROPHAGE_UP	87	-0.314625	-1.10977	0.2876	0.962363	1	2043
GO_TRANSCRIPTION_FROM_RNA_POLYMERASE_II_PROMOTER	380	-0.266541	-1.10951	0.203695	0.963094	1	3096
PID_REG_GR_PATHWAY	42	-0.354952	-1.10928	0.304428	0.963711	1	2521
GO_POSITIVE_REGULATION_OF_CALCIUM_ION_TRANSPORT_INTO_CYTOSOL	20	-0.417284	-1.10906	0.318035	0.964247	1	2110
GO_POSITIVE_REGULATION_OF_CELL_COMMUNICATION	663	-0.258059	-1.10892	0.147021	0.964411	1	3405
GO_REGULATION_OF_RENAL_SODIUM_EXCRETION	10	-0.49224	-1.10884	0.331714	0.964285	1	1889
GO_NEGATIVE_REGULATION_OF_EPITHELIAL_CELL_APOPTOTIC_PROCESS	25	-0.395993	-1.10877	0.336545	0.964153	1	2637
CHARAFE_BREAST_CANCER_BASAL_VS_MESENCHYMAL_DN	16	-0.43926	-1.10873	0.340122	0.963833	1	1920
CROONQUIST_NRAS_VS_STROMAL_STIMULATION_UP	17	-0.437186	-1.10853	0.321405	0.96429	1	4568
KEGG_HEDGEHOG_SIGNALING_PATHWAY	32	-0.374101	-1.1085	0.310563	0.963898	1	1669
GSE17186_MEMORY_VS_CD21LOW_TRANSITIONAL_BCELL_UP	93	-0.31317	-1.10847	0.277992	0.963547	1	2266
REACTOME_CYTOCHROME_P450_ARRANGED_BY_SUBSTRATE_TYPE	13	-0.462419	-1.1082	0.344317	0.964326	1	859
IRF_Q6	87	-0.314201	-1.10806	0.28316	0.964503	1	3389
CERIBELLI_GENES_INACTIVE_AND_BOUND_BY_NFY	10	-0.495536	-1.10801	0.348936	0.964292	1	1048
GO_ORGANIC_ANION_TRANSPORT	142	-0.292377	-1.10797	0.255107	0.963976	1	2305
REACTOME_PHASE1_FUNCTIONALIZATION_OF_COMPOUNDS	17	-0.431682	-1.1079	0.327598	0.963806	1	2947
GO_REGULATION_OF_MEMBRANE_POTENTIAL	123	-0.297815	-1.10774	0.255764	0.964043	1	1608
WTGAAAT_UNKNOWN	337	-0.270078	-1.10773	0.209853	0.963625	1	3176
GO_ACTIVE_TRANSMEMBRANE_TRANSPORTER_ACTIVITY	141	-0.292413	-1.1076	0.254526	0.963789	1	2374
GO_NEGATIVE_REGULATION_OF_REACTIVE_OXYGEN_SPECIES_METABOLIC_PROCESS	25	-0.400577	-1.1074	0.326398	0.96422	1	4014
GSE17721_POLYIC_VS_CPG_8H_BMDC_UP	96	-0.309123	-1.10733	0.279978	0.964068	1	3235
GO_CYSTEINE_TYPE_ENDOPEPTIDASE_REGULATOR_ACTIVITY_INVOLVED_IN_APOPTOTIC_PROCESS	19	-0.416559	-1.10723	0.315684	0.964054	1	1977
GSE37416_0H_VS_6H_F_TULARENSIS_LVS_NEUTROPHIL_DN	88	-0.311222	-1.10702	0.2748	0.964581	1	3358
GO_POSITIVE_REGULATION_OF_CELL_DIFFERENTIATION	325	-0.269118	-1.10699	0.210452	0.96419	1	2240
GARGALOVIC_RESPONSE_TO_OXIDIZED_PHOSPHOLIPIDS_BLUE_DN	32	-0.375826	-1.10694	0.305216	0.963978	1	3429
GSE46606_DAY1_VS_DAY3_CD40L_IL2_IL5_STIMULATED_BCELL_UP	60	-0.332981	-1.10691	0.293229	0.963638	1	3019
GO_REGULATION_OF_HEMATOPOIETIC_PROGENITOR_CELL_DIFFERENTIATION	14	-0.460829	-1.10666	0.336714	0.96432	1	1636
GSE27786_CD8_TCELL_VS_ERYTHROBLAST_DN	84	-0.314534	-1.10644	0.281553	0.964841	1	1746
ROSS_AML_WITH_MLL_FUSIONS	29	-0.378802	-1.10618	0.318418	0.965587	1	3303
GSE411_WT_VS_SOCS3_KO_MACROPHAGE_IL6_STIM_400MIN_UP	72	-0.319095	-1.1061	0.288587	0.965475	1	2120
GSE17301_CTRL_VS_48H_IFNA2_STIM_CD8_TCELL_DN	63	-0.32743	-1.10545	0.274079	0.968032	1	1036
CHEBOTAEV_GR_TARGETS_DN	37	-0.364109	-1.1054	0.299623	0.967796	1	1892
AMIT_EGF_RESPONSE_120_HELA	29	-0.382519	-1.10538	0.329692	0.967408	1	3218
GSE13522_CTRL_VS_T_CRUZI_Y_STRAIN_INF_SKIN_IFNAR_KO_DN	73	-0.322019	-1.10537	0.279861	0.96695	1	4126
GO_POSITIVE_REGULATION_OF_CYTOKINE_BIOSYNTHETIC_PROCESS	21	-0.414925	-1.10532	0.325084	0.966731	1	2281
REACTOME_NEUROTRANSMITTER_RECEPTOR_BINDING_AND_DOWNSTREAM_TRANSMISSION_IN_THE_POSTSYNAPTIC_CELL	41	-0.356806	-1.10518	0.311445	0.966915	1	3876
GSE40274_CTRL_VS_GATA1_TRANSDUCED_ACTIVATED_CD4_TCELL_UP	55	-0.336391	-1.10517	0.297249	0.966437	1	3238
GSE9988_LPS_VS_VEHICLE_TREATED_MONOCYTE_DN	76	-0.319873	-1.10502	0.289199	0.966679	1	3802
GO_TRANSMEMBRANE_RECEPTOR_PROTEIN_TYROSINE_KINASE_SIGNALING_PATHWAY	201	-0.28192	-1.10499	0.245793	0.966343	1	2940
ZHONG_SECRETOME_OF_LUNG_CANCER_AND_MACROPHAGE	46	-0.348209	-1.10455	0.30122	0.967906	1	569
GSE28130_ACTIVATED_VS_INDUCEED_TREG_UP	78	-0.317019	-1.1043	0.287197	0.968537	1	2214
JOHANSSON_GLIOMAGENESIS_BY_PDGFB_DN	10	-0.502154	-1.10419	0.356546	0.968562	1	69
LEF1_Q2	91	-0.312283	-1.104	0.279018	0.96894	1	3463
GSE14350_IL2RB_KO_VS_WT_TEFF_UP	66	-0.326782	-1.10399	0.287228	0.968513	1	2914
[truncated: 4,608 more rows]
