# Supplementary material for: Loss of atrx cooperates with p53-deficiency to promote the development of sarcomas and other malignancies
Source: PLoS Genet. 2019 Apr 10;15(4):e1008039. doi: 10.1371/journal.pgen.1008039 (PMC6476535; doi:10.1371/journal.pgen.1008039)
Supplement: S8 Table — (XLSX) [file pgen.1008039.s013.xlsx]

## Sheet: gsea_report_for_Group1_15033527
S8 Table: Gene sets enriched in p53-/-, nf1b-/-, nf1a+/- control MPNSTs
NAME	SIZE	ES	NES	NOM p-val	FDR q-val	FWER p-val	RANK AT MAX
NABA_CORE_MATRISOME	85	0.582199	2.28309	0	0.00411902	0.0028	1292
LE_EGR2_TARGETS_UP	68	0.599591	2.27061	0	0.00265497	0.0036	2197
GO_EXTRACELLULAR_MATRIX	141	0.531505	2.25589	0	0.00236385	0.0048	1535
ZHANG_TLX_TARGETS_60HR_DN	183	0.504614	2.22228	0	0.00385116	0.0104	3389
GO_PROTEINACEOUS_EXTRACELLULAR_MATRIX	117	0.522961	2.16898	0	0.0101716	0.034	1535
REN_BOUND_BY_E2F	46	0.61861	2.16154	0	0.00945815	0.038	3743
GSE13547_CTRL_VS_ANTI_IGM_STIM_BCELL_12H_UP	110	0.521201	2.15402	0	0.0091255	0.0428	3770
GSE15750_DAY6_VS_DAY10_EFF_CD8_TCELL_UP	129	0.51225	2.1334	0	0.0119888	0.0632	3387
NABA_ECM_GLYCOPROTEINS	63	0.572235	2.12694	0	0.0115749	0.0684	1292
GO_EXTRACELLULAR_MATRIX_COMPONENT	46	0.61048	2.12547	0	0.0108301	0.0708	1503
JAEGER_METASTASIS_UP	25	0.696803	2.11727	0	0.0121497	0.0876	3534
ZHANG_TLX_TARGETS_DN	67	0.556756	2.11379	0	0.0118734	0.0928	3919
GSE21063_WT_VS_NFATC1_KO_8H_ANTI_IGM_STIM_BCELL_UP	126	0.500857	2.11263	0	0.0111405	0.094	3360
KOBAYASHI_EGFR_SIGNALING_24HR_DN	161	0.486874	2.11084	0	0.010682	0.0972	3566
CLASPER_LYMPHATIC_VESSELS_DURING_METASTASIS_DN	12	0.833614	2.07936	0	0.0166667	0.1568	1001
TANG_SENESCENCE_TP53_TARGETS_DN	35	0.616621	2.05678	0	0.022404	0.218	3378
GSE15750_DAY6_VS_DAY10_TRAF6KO_EFF_CD8_TCELL_UP	122	0.498485	2.05147	0	0.0227978	0.2332	3534
GO_KINETOCHORE	70	0.536579	2.04822	0	0.0223198	0.24	4165
REACTOME_DNA_REPLICATION	131	0.487737	2.04809	0	0.021145	0.24	3696
BOQUEST_STEM_CELL_UP	103	0.500337	2.04316	0	0.0219845	0.2576	1696
NAKAYAMA_SOFT_TISSUE_TUMORS_PCA2_UP	51	0.577945	2.04222	0	0.0213886	0.2608	2197
REACTOME_MITOTIC_M_M_G1_PHASES	114	0.492266	2.03789	0	0.0220027	0.278	3696
BURTON_ADIPOGENESIS_3	74	0.53457	2.03774	0	0.0210716	0.2784	3534
GO_BASEMENT_MEMBRANE	35	0.617181	2.03388	0	0.0214504	0.2912	1503
ZHANG_TLX_TARGETS_36HR_DN	112	0.49432	2.02225	0	0.0255007	0.348	2971
BASAKI_YBX1_TARGETS_UP	162	0.466985	2.02036	0	0.0253846	0.3584	3754
GOBERT_OLIGODENDROCYTE_DIFFERENTIATION_UP	330	0.42661	2.02035	0	0.0244444	0.3584	3770
BURTON_ADIPOGENESIS_PEAK_AT_16HR	27	0.650091	2.01255	0	0.0262559	0.3928	1750
GRAHAM_NORMAL_QUIESCENT_VS_NORMAL_DIVIDING_DN	63	0.53174	2.00999	0	0.0263131	0.4044	3534
ZHOU_CELL_CYCLE_GENES_IN_IR_RESPONSE_24HR	88	0.509762	1.99646	0	0.0311794	0.4708	3396
HOFFMANN_LARGE_TO_SMALL_PRE_BII_LYMPHOCYTE_UP	111	0.482821	1.99439	0	0.0310891	0.48	3770
EGUCHI_CELL_CYCLE_RB1_TARGETS	20	0.69702	1.99129	0.0010142	0.0315065	0.4952	1740
REACTOME_MITOTIC_PROMETAPHASE	47	0.563022	1.98427	0	0.0339272	0.5328	4148
GSE36476_CTRL_VS_TSST_ACT_40H_MEMORY_CD4_TCELL_YOUNG_DN	129	0.464176	1.97268	0	0.0391109	0.6008	4131
CHANG_CYCLING_GENES	87	0.498552	1.96045	0	0.0463338	0.6764	3555
GO_RETROGRADE_VESICLE_MEDIATED_TRANSPORT_GOLGI_TO_ER	50	0.549238	1.94603	0.00116144	0.0551433	0.756	4187
WHITEFORD_PEDIATRIC_CANCER_MARKERS	79	0.502847	1.94598	0	0.0537329	0.7568	2418
SOTIRIOU_BREAST_CANCER_GRADE_1_VS_3_UP	100	0.487616	1.93731	0	0.059456	0.7968	3720
ZHOU_CELL_CYCLE_GENES_IN_IR_RESPONSE_6HR	61	0.51828	1.93392	0	0.0605555	0.812	3600
DUTERTRE_ESTRADIOL_RESPONSE_24HR_UP	188	0.441349	1.93347	0	0.0594425	0.8144	3397
GO_DNA_STRAND_ELONGATION	27	0.62255	1.92895	0.00107759	0.0617587	0.834	3569
GSE14415_NATURAL_TREG_VS_TCONV_DN	101	0.479825	1.92294	0	0.065466	0.8568	3776
SARRIO_EPITHELIAL_MESENCHYMAL_TRANSITION_UP	104	0.469911	1.92214	0.00148588	0.0644953	0.8584	3566
REACTOME_PROCESSIVE_SYNTHESIS_ON_THE_LAGGING_STRAND	13	0.746872	1.917	0.00188679	0.0674459	0.8788	2511
PID_AURORA_B_PATHWAY	23	0.646048	1.91644	0.00310881	0.0664215	0.8804	3389
REACTOME_DNA_STRAND_ELONGATION	27	0.618826	1.91455	0.00111359	0.0663922	0.8856	3396
GO_EXTRACELLULAR_STRUCTURE_ORGANIZATION	102	0.475001	1.91368	0	0.0656852	0.8884	1785
ANASTASSIOU_MULTICANCER_INVASIVENESS_SIGNATURE	23	0.656134	1.90928	0.0010101	0.0677187	0.9004	1480
KAMMINGA_EZH2_TARGETS	33	0.587792	1.90434	0	0.0712018	0.914	3396
AFFAR_YY1_TARGETS_DN	123	0.456979	1.89582	0	0.0778543	0.934	2138
GSE35543_IN_VITRO_ITREG_VS_CONVERTED_EX_ITREG_UP	106	0.46485	1.89368	0	0.0783846	0.9408	3474
REACTOME_CELL_CYCLE_MITOTIC	204	0.423861	1.89356	0	0.0770141	0.9416	3696
REACTOME_LAGGING_STRAND_SYNTHESIS	17	0.687227	1.88643	0.00387222	0.0827031	0.956	2511
GSE7460_CTRL_VS_TGFB_TREATED_ACT_TREG_UP	104	0.464209	1.88463	0	0.0830003	0.9576	3877
FUJII_YBX1_TARGETS_DN	119	0.448903	1.88277	0	0.083422	0.9596	3929
GO_CONDENSED_CHROMOSOME_CENTROMERIC_REGION	61	0.510131	1.87994	0	0.0849994	0.9652	4165
VECCHI_GASTRIC_CANCER_ADVANCED_VS_EARLY_UP	57	0.514266	1.87446	0.00119904	0.0896272	0.9724	1651
KONG_E2F3_TARGETS	67	0.494733	1.87069	0	0.0920736	0.976	3479
ZHANG_BREAST_CANCER_PROGENITORS_UP	242	0.413252	1.87063	0	0.0905834	0.976	3301
CROONQUIST_IL6_DEPRIVATION_DN	77	0.482887	1.87059	0	0.0891131	0.976	3770
GSE13547_CTRL_VS_ANTI_IGM_STIM_ZFX_KO_BCELL_2H_UP	102	0.461541	1.86711	0	0.0916117	0.9788	3389
ROSTY_CERVICAL_CANCER_PROLIFERATION_CLUSTER	92	0.467426	1.86679	0	0.0904965	0.9788	3534
GO_MICROTUBULE_ASSOCIATED_COMPLEX	57	0.509113	1.8666	0	0.0892574	0.9788	4253
ZHAN_MULTIPLE_MYELOMA_PR_UP	31	0.578946	1.86279	0	0.0920648	0.9824	2197
GSE14415_INDUCED_VS_NATURAL_TREG_DN	106	0.462069	1.86275	0	0.0906943	0.9824	3365
REACTOME_CYTOSOLIC_TRNA_AMINOACYLATION	18	0.665431	1.85444	0.00306435	0.0982525	0.9876	3570
GRAHAM_CML_DIVIDING_VS_NORMAL_QUIESCENT_UP	117	0.446114	1.85436	0	0.0969272	0.988	3360
GSE19941_IL10_KO_VS_IL10_KO_AND_NFKBP50_KO_LPS_AND_IL10_STIM_MACROPHAGE_DN	92	0.460408	1.8543	0	0.0955624	0.988	3667
PID_SYNDECAN_4_PATHWAY	12	0.762213	1.84765	0.00285987	0.101446	0.9912	1624
DOANE_BREAST_CANCER_ESR1_DN	15	0.703183	1.84666	0.00274223	0.101131	0.9916	3974
WILCOX_RESPONSE_TO_PROGESTERONE_UP	81	0.47378	1.84609	0	0.100366	0.9916	3600
KEGG_DNA_REPLICATION	32	0.567882	1.84272	0.00108814	0.103307	0.992	3396
WEST_ADRENOCORTICAL_TUMOR_UP	177	0.417031	1.84095	0	0.104137	0.992	3929
BOYAULT_LIVER_CANCER_SUBCLASS_G3_UP	127	0.434033	1.83775	0	0.106752	0.994	5115
GSE19941_LPS_VS_LPS_AND_IL10_STIM_IL10_KO_MACROPHAGE_UP	105	0.449388	1.83378	0	0.110074	0.9952	3784
NAKAMURA_TUMOR_ZONE_PERIPHERAL_VS_CENTRAL_UP	143	0.428434	1.83368	0	0.108773	0.9952	3758
WINNEPENNINCKX_MELANOMA_METASTASIS_UP	109	0.450722	1.83279	0	0.108513	0.9956	3919
GUENTHER_GROWTH_SPHERICAL_VS_ADHERENT_DN	11	0.754438	1.83165	0.00291829	0.10883	0.9956	1541
RUIZ_TNC_TARGETS_DN	85	0.465163	1.82987	0	0.109747	0.9968	3555
DANG_REGULATED_BY_MYC_UP	40	0.54098	1.82871	0	0.109871	0.9972	3743
GO_SISTER_CHROMATID_COHESION	60	0.498279	1.82677	0	0.110783	0.9976	3990
LI_WILMS_TUMOR_VS_FETAL_KIDNEY_1_DN	102	0.450627	1.82504	0	0.111794	0.9976	3689
BIOCARTA_MCM_PATHWAY	15	0.687636	1.8221	0.0039801	0.113843	0.9988	3566
ODONNELL_TFRC_TARGETS_DN	79	0.465641	1.81993	0	0.115347	0.9992	3360
ATF6_01	48	0.518316	1.81846	0.00113895	0.116082	0.9996	2801
GSE36476_CTRL_VS_TSST_ACT_72H_MEMORY_CD4_TCELL_OLD_DN	138	0.431312	1.81559	0	0.118545	0.9996	3355
GO_DNA_STRAND_ELONGATION_INVOLVED_IN_DNA_REPLICATION	23	0.610866	1.81505	0.00316456	0.117868	0.9996	3396
GO_SPINDLE	147	0.419122	1.81383	0	0.118104	0.9996	3672
GO_DNA_REPLICATION_INITIATION	26	0.597803	1.81322	0.00421941	0.117596	0.9996	3296
GO_DNA_DEPENDENT_DNA_REPLICATION	74	0.46867	1.81011	0	0.12028	0.9996	3495
NAKAMURA_ADIPOGENESIS_LATE_DN	18	0.646388	1.80723	0.00394867	0.122702	0.9996	1655
SCHLINGEMANN_SKIN_CARCINOGENESIS_TPA_DN	10	0.767967	1.80627	0.00362976	0.122694	1	344
TOOKER_GEMCITABINE_RESISTANCE_DN	62	0.488943	1.80574	0	0.122145	1	2549
GO_VESICLE_COAT	22	0.614807	1.80308	0	0.124541	1	2695
CHIANG_LIVER_CANCER_SUBCLASS_PROLIFERATION_UP	89	0.456003	1.80016	0	0.127312	1	3365
GSE36476_CTRL_VS_TSST_ACT_40H_MEMORY_CD4_TCELL_OLD_DN	135	0.428748	1.79956	0	0.126757	1	3355
REACTOME_E2F_MEDIATED_REGULATION_OF_DNA_REPLICATION	27	0.578385	1.79852	0.00210526	0.126861	1	4108
GO_SPINDLE_MIDZONE	17	0.652516	1.79724	0.00931677	0.127331	1	2110
MULLIGHAN_NPM1_MUTATED_SIGNATURE_1_UP	108	0.440018	1.79671	0	0.126637	1	3249
ISHIDA_E2F_TARGETS	41	0.526846	1.79095	0.00114286	0.132753	1	3566
KEGG_AMINOACYL_TRNA_BIOSYNTHESIS	28	0.569639	1.79085	0.00197824	0.131644	1	3882
PID_INTEGRIN1_PATHWAY	22	0.612666	1.78922	0.00579151	0.132657	1	742
GO_SISTER_CHROMATID_SEGREGATION	97	0.451572	1.78634	0	0.135954	1	3658
REACTOME_ACTIVATION_OF_THE_PRE_REPLICATIVE_COMPLEX	27	0.58741	1.78477	0.00211864	0.137027	1	3566
SHIN_B_CELL_LYMPHOMA_CLUSTER_7	11	0.738647	1.78215	0.00288739	0.13958	1	2774
ZHANG_GATA6_TARGETS_DN	30	0.564959	1.7811	0.00111359	0.139731	1	1966
GO_ACTIN_MYOSIN_FILAMENT_SLIDING	14	0.684797	1.77993	0.00384986	0.140353	1	978
GSE40274_CTRL_VS_FOXP3_AND_HELIOS_TRANSDUCED_ACTIVATED_CD4_TCELL_DN	118	0.424579	1.77708	0	0.143188	1	2819
GO_MITOTIC_SPINDLE	33	0.547374	1.77701	0.0031679	0.141988	1	2599
KEGG_ECM_RECEPTOR_INTERACTION	29	0.563319	1.7758	0.00434783	0.142443	1	1292
TING_SILENCED_BY_DICER	11	0.725157	1.77503	0.00754717	0.142431	1	534
VANTVEER_BREAST_CANCER_METASTASIS_DN	62	0.479947	1.7729	0	0.144589	1	2056
REACTOME_STRIATED_MUSCLE_CONTRACTION	12	0.711654	1.77278	0.00191571	0.143451	1	668
ROYLANCE_BREAST_CANCER_16Q_COPY_NUMBER_DN	10	0.753485	1.77224	0.00383142	0.143054	1	814
WAKABAYASHI_ADIPOGENESIS_PPARG_RXRA_BOUND_36HR	81	0.456693	1.76955	0	0.145815	1	2623
MCCLUNG_COCAINE_REWARD_5D	27	0.566107	1.76892	0.00313152	0.145533	1	2102
REACTOME_CELL_CYCLE	234	0.390027	1.76823	0	0.145388	1	3706
BERENJENO_TRANSFORMED_BY_RHOA_UP	318	0.380792	1.7663	0	0.147113	1	3600
GO_CHROMOSOME_CENTROMERIC_REGION	102	0.439004	1.76473	0	0.148171	1	4165
GO_INTERMEDIATE_FILAMENT_BASED_PROCESS	14	0.672859	1.76092	0.00788177	0.152435	1	1543
NABA_PROTEOGLYCANS	15	0.661667	1.75908	0.0078125	0.154039	1	1480
GO_ENDOSOME_TO_LYSOSOME_TRANSPORT	18	0.623712	1.75832	0.00517063	0.153922	1	2407
XU_HGF_SIGNALING_NOT_VIA_AKT1_48HR_DN	10	0.738302	1.75598	0.00826446	0.156353	1	1359
GO_EXTRACELLULAR_MATRIX_BINDING	21	0.608293	1.75455	0.00817996	0.157413	1	1535
REACTOME_SULFUR_AMINO_ACID_METABOLISM	20	0.612408	1.75361	0.00811359	0.157541	1	2651
JOHANSSON_BRAIN_CANCER_EARLY_VS_LATE_DN	16	0.651712	1.75328	0.00515464	0.156883	1	2558
KARLSSON_TGFB1_TARGETS_UP	61	0.474082	1.75308	0	0.156016	1	3702
GSE30962_PRIMARY_VS_SECONDARY_ACUTE_LCMV_INF_CD8_TCELL_UP	110	0.426579	1.75243	0	0.155682	1	3534
SHETH_LIVER_CANCER_VS_TXNIP_LOSS_PAM6	18	0.623574	1.75151	0.00494071	0.155859	1	1858
NAKAMURA_CANCER_MICROENVIRONMENT_DN	34	0.541854	1.7515	0.00220264	0.154665	1	2293
MCDOWELL_ACUTE_LUNG_INJURY_UP	19	0.618165	1.75064	0.00789734	0.154818	1	592
SONG_TARGETS_OF_IE86_CMV_PROTEIN	42	0.512572	1.75025	0.00115741	0.154282	1	4227
YAO_TEMPORAL_RESPONSE_TO_PROGESTERONE_CLUSTER_16	34	0.532505	1.74974	0.00109529	0.153884	1	1270
TURASHVILI_BREAST_LOBULAR_CARCINOMA_VS_DUCTAL_NORMAL_UP	20	0.604754	1.74864	0.00422387	0.154432	1	388
GO_MICROTUBULE_MOTOR_ACTIVITY	29	0.556277	1.74856	0.00425532	0.153389	1	4253
KANG_DOXORUBICIN_RESISTANCE_UP	36	0.530278	1.74768	0.00239808	0.153559	1	2197
GO_CHROMOSOME_CONDENSATION	18	0.625826	1.74575	0.00862896	0.155294	1	2197
GO_MUSCLE_CELL_CELLULAR_HOMEOSTASIS	11	0.715352	1.74572	0.00979432	0.154195	1	2643
GSE21063_CTRL_VS_ANTI_IGM_STIM_BCELL_NFATC1_KO_8H_DN	106	0.434228	1.74525	0	0.153818	1	3770
LIN_APC_TARGETS	39	0.521153	1.74003	0.00112108	0.161002	1	4226
GSE3982_NKCELL_VS_TH2_DN	113	0.419579	1.73971	0	0.160308	1	4285
GO_SULFUR_COMPOUND_CATABOLIC_PROCESS	18	0.625791	1.73888	0.010101	0.160393	1	1983
STEIN_ESR1_TARGETS	49	0.490971	1.73858	0.00121655	0.159697	1	3396
TERAMOTO_OPN_TARGETS_CLUSTER_6	18	0.629878	1.73767	0.0125362	0.160011	1	2348
MOLENAAR_TARGETS_OF_CCND1_AND_CDK4_DN	32	0.544302	1.73602	0.00225479	0.161636	1	2276
REACTOME_TRNA_AMINOACYLATION	29	0.544395	1.73584	0	0.160724	1	3882
BURTON_ADIPOGENESIS_PEAK_AT_24HR	28	0.548782	1.73549	0.0072314	0.160178	1	2197
CROONQUIST_NRAS_SIGNALING_DN	59	0.473691	1.73493	0	0.159907	1	3396
GSE14415_INDUCED_TREG_VS_TCONV_UP	105	0.426478	1.73262	0	0.162347	1	3698
GO_TRNA_BINDING	30	0.553174	1.73223	0.00428265	0.161857	1	3004
SESTO_RESPONSE_TO_UV_C5	20	0.608273	1.72821	0.00507614	0.167339	1	3697
KAUFFMANN_DNA_REPLICATION_GENES	96	0.436462	1.72702	0	0.168207	1	4240
LEE_METASTASIS_AND_ALTERNATIVE_SPLICING_DN	22	0.584905	1.72495	0.00891972	0.170488	1	2605
CHEMNITZ_RESPONSE_TO_PROSTAGLANDIN_E2_UP	76	0.443931	1.72457	0	0.17007	1	3571
GO_LIGASE_ACTIVITY_FORMING_CARBON_OXYGEN_BONDS	31	0.528815	1.72366	0.00707786	0.170422	1	4578
GO_SULFUR_AMINO_ACID_BIOSYNTHETIC_PROCESS	14	0.66891	1.72312	0.0108055	0.170146	1	3850
GO_MOTOR_ACTIVITY	41	0.498129	1.71837	0.00219058	0.176635	1	4253
MARKEY_RB1_ACUTE_LOF_UP	143	0.403904	1.71566	0	0.180202	1	3598
GO_ACTIN_MEDIATED_CELL_CONTRACTION	27	0.554282	1.71505	0.00954401	0.180092	1	1067
GO_CYTOSKELETON_DEPENDENT_CYTOKINESIS	15	0.652674	1.71465	0.0188119	0.179685	1	3358
GO_REGULATION_OF_TRANSCRIPTION_INVOLVED_IN_G1_S_TRANSITION_OF_MITOTIC_CELL_CYCLE	17	0.626786	1.71439	0.0121335	0.179029	1	2309
GSE15930_NAIVE_VS_24H_IN_VITRO_STIM_INFAB_CD8_TCELL_DN	142	0.404849	1.7112	0	0.183325	1	3878
GO_THIOLESTER_HYDROLASE_ACTIVITY	19	0.603093	1.7112	0.00922131	0.182204	1	3041
GO_AMINO_ACID_ACTIVATION	35	0.513235	1.70991	0.00110254	0.183131	1	4578
REACTOME_PEROXISOMAL_LIPID_METABOLISM	14	0.649053	1.70761	0.0196262	0.185851	1	2837
REACTOME_EXTENSION_OF_TELOMERES	25	0.560447	1.70672	0.00845666	0.186407	1	2511
GO_DNA_REPLICATION	133	0.406434	1.70587	0	0.186843	1	3612
REACTOME_POL_SWITCHING	12	0.676901	1.70577	0.0143816	0.1859	1	2511
PUJANA_XPRSS_INT_NETWORK	111	0.418114	1.70572	0	0.18487	1	3508
GSE27241_WT_VS_RORGT_KO_TH17_POLARIZED_CD4_TCELL_UP	76	0.450658	1.70527	0.00264201	0.184507	1	3525
PUJANA_BRCA_CENTERED_NETWORK	84	0.435814	1.70462	0	0.184452	1	3508
GSE2405_HEAT_KILLED_LYSATE_VS_LIVE_A_PHAGOCYTOPHILUM_STIM_NEUTROPHIL_9H_UP	91	0.430441	1.70405	0.00136054	0.184309	1	2351
MORI_IMMATURE_B_LYMPHOCYTE_DN	69	0.44818	1.70377	0.00366748	0.183743	1	3770
GO_ACTIN_FILAMENT_BASED_MOVEMENT	30	0.534581	1.70374	0.00225479	0.182725	1	1067
KEGG_HYPERTROPHIC_CARDIOMYOPATHY_HCM	27	0.556576	1.70354	0.0133745	0.18204	1	978
GO_NUCLEOTIDE_TRANSMEMBRANE_TRANSPORTER_ACTIVITY	13	0.669442	1.70326	0.0135659	0.181437	1	4050
REACTOME_INTERACTIONS_OF_VPR_WITH_HOST_CELLULAR_PROTEINS	21	0.58826	1.70298	0.0126449	0.180833	1	3721
RHODES_UNDIFFERENTIATED_CANCER	56	0.46879	1.70266	0.002457	0.180363	1	3396
MANALO_HYPOXIA_DN	203	0.381495	1.70075	0	0.182844	1	3743
JIANG_AGING_CEREBRAL_CORTEX_UP	18	0.613944	1.69806	0.00826446	0.186241	1	2947
GSE21670_UNTREATED_VS_TGFB_IL6_TREATED_CD4_TCELL_UP	94	0.424514	1.69728	0.00273224	0.18661	1	1864
GO_NEGATIVE_REGULATION_OF_AXON_EXTENSION	16	0.634885	1.69719	0.012476	0.185715	1	1524
GO_GOLGI_ASSOCIATED_VESICLE_MEMBRANE	23	0.573515	1.69589	0.00891089	0.186892	1	4925
PID_ATR_PATHWAY	28	0.545421	1.69411	0.00943396	0.188968	1	3706
GO_CONDENSED_CHROMOSOME	107	0.417554	1.69377	0	0.188518	1	4165
GO_NUCLEOTIDE_TRANSPORT	15	0.641531	1.69361	0.0117994	0.187753	1	4050
LIM_MAMMARY_STEM_CELL_UP	154	0.393831	1.69327	0	0.187256	1	1834
BENPORATH_PROLIFERATION	91	0.422536	1.69225	0	0.188139	1	3720
GO_PHOSPHATE_TRANSMEMBRANE_TRANSPORTER_ACTIVITY	16	0.623249	1.6918	0.0193424	0.187918	1	4050
ZHENG_GLIOBLASTOMA_PLASTICITY_UP	130	0.405022	1.69134	0	0.187748	1	1895
GSE7218_IGM_VS_IGG_SIGNAL_THGOUGH_ANTIGEN_BCELL_UP	97	0.423075	1.69076	0.00135501	0.18767	1	1762
GSE21063_WT_VS_NFATC1_KO_3H_ANTI_IGM_STIM_BCELL_UP	66	0.4503	1.68964	0.00251572	0.188611	1	2178
GSE13547_2H_VS_12_H_ANTI_IGM_STIM_BCELL_DN	122	0.402089	1.68882	0	0.189108	1	3664
GO_MITOTIC_CYTOKINESIS	12	0.675572	1.68824	0.0188679	0.189089	1	2489
GO_POTASSIUM_CHANNEL_REGULATOR_ACTIVITY	10	0.718591	1.68773	0.011811	0.188948	1	3309
LI_WILMS_TUMOR_VS_FETAL_KIDNEY_2_UP	14	0.628839	1.68517	0.0170341	0.192433	1	2399
GSE36476_CTRL_VS_TSST_ACT_72H_MEMORY_CD4_TCELL_YOUNG_DN	140	0.399091	1.68501	0	0.191772	1	4158
GSE5589_WT_VS_IL6_KO_LPS_AND_IL10_STIM_MACROPHAGE_45MIN_UP	110	0.410595	1.68305	0	0.194241	1	3477
KEGG_STEROID_BIOSYNTHESIS	10	0.706783	1.68294	0.0148285	0.193449	1	2562
GSE22886_UNSTIM_VS_IL15_STIM_NKCELL_DN	154	0.393808	1.68146	0	0.19506	1	4140
GO_HEPARAN_SULFATE_PROTEOGLYCAN_METABOLIC_PROCESS	13	0.654382	1.68102	0.0187441	0.194842	1	2211
RODRIGUES_THYROID_CARCINOMA_POORLY_DIFFERENTIATED_UP	372	0.357363	1.68009	0	0.195538	1	3733
WANG_METHYLATED_IN_BREAST_CANCER	10	0.708374	1.68003	0.0174152	0.194671	1	1080
GO_CHROMOSOME_SEGREGATION	137	0.396537	1.67969	0	0.194317	1	3658
BONCI_TARGETS_OF_MIR15A_AND_MIR16_1	39	0.497518	1.67914	0.00948367	0.194301	1	1534
REACTOME_PROCESSING_OF_CAPPED_INTRON_CONTAINING_PRE_MRNA	94	0.421488	1.67814	0	0.195079	1	4157
GSE13547_CTRL_VS_ANTI_IGM_STIM_BCELL_2H_UP	93	0.420339	1.67775	0	0.194834	1	3919
SHEDDEN_LUNG_CANCER_POOR_SURVIVAL_A6	266	0.361883	1.67408	0	0.200241	1	3706
KESHELAVA_MULTIPLE_DRUG_RESISTANCE	36	0.505282	1.6724	0.00694444	0.202415	1	2567
CAFFAREL_RESPONSE_TO_THC_UP	19	0.586428	1.67149	0.0138067	0.203138	1	2180
BIOCARTA_TID_PATHWAY	10	0.704667	1.67125	0.0138889	0.202601	1	1280
VERNELL_RETINOBLASTOMA_PATHWAY_DN	11	0.696985	1.67093	0.0233918	0.202196	1	1323
REACTOME_TELOMERE_MAINTENANCE	32	0.523257	1.6704	0.00655022	0.202189	1	2511
REACTOME_ACTIVATION_OF_ATR_IN_RESPONSE_TO_REPLICATION_STRESS	29	0.529087	1.67018	0.00524109	0.201602	1	3706
REICHERT_MITOSIS_LIN9_TARGETS	18	0.594767	1.66945	0.0182371	0.201831	1	3479
MILI_PSEUDOPODIA_HAPTOTAXIS_DN	314	0.356004	1.66548	0	0.207925	1	4224
GSE18281_SUBCAPSULAR_CORTICAL_REGION_VS_WHOLE_MEDULLA_THYMUS_DN	71	0.433843	1.65617	0.00372671	0.224577	1	1600
GSE28726_NAIVE_CD4_TCELL_VS_NAIVE_VA24NEG_NKTCELL_UP	128	0.392655	1.65606	0	0.223784	1	3698
FARMER_BREAST_CANCER_CLUSTER_2	20	0.582403	1.65479	0.0131579	0.225215	1	3949
AMBROSINI_FLAVOPIRIDOL_TREATMENT_TP53	51	0.459148	1.65429	0.00707547	0.225122	1	2343
REACTOME_SYNTHESIS_OF_DNA	77	0.431472	1.65361	0.00263852	0.225414	1	3696
FERRANDO_HOX11_NEIGHBORS	13	0.656083	1.65324	0.0217822	0.225175	1	2482
CHICAS_RB1_TARGETS_CONFLUENT	247	0.361135	1.65318	0	0.224327	1	1834
GO_IRON_ION_TRANSPORT	15	0.62322	1.65229	0.0149533	0.224938	1	1212
PID_CERAMIDE_PATHWAY	21	0.575188	1.65224	0.0142132	0.224014	1	1350
GO_NEGATIVE_REGULATION_OF_AXON_GUIDANCE	14	0.639479	1.649	0.0204082	0.229365	1	2138
GSE24634_TEFF_VS_TCONV_DAY5_IN_CULTURE_UP	141	0.389043	1.64869	0	0.228976	1	3686
GSE15930_NAIVE_VS_24H_IN_VITRO_STIM_IL12_CD8_TCELL_DN	138	0.389741	1.64755	0	0.230273	1	3875
GSE22886_NAIVE_BCELL_VS_BLOOD_PLASMA_CELL_DN	116	0.397537	1.64713	0	0.230051	1	3667
GSE40274_CTRL_VS_XBP1_TRANSDUCED_ACTIVATED_CD4_TCELL_DN	105	0.400454	1.64654	0	0.230286	1	3927
GO_REPLICATION_FORK	48	0.466127	1.64593	0.00468384	0.230512	1	4386
GO_OLFACTORY_LOBE_DEVELOPMENT	13	0.653276	1.64557	0.023	0.230213	1	2244
GAVIN_FOXP3_TARGETS_CLUSTER_P6	53	0.455914	1.64483	0.00123305	0.23063	1	1893
BIOCARTA_IL1R_PATHWAY	14	0.631499	1.64449	0.0234375	0.230325	1	2323
GO_NUCLEAR_CHROMOSOME_SEGREGATION	119	0.397317	1.64311	0.0046083	0.232069	1	3658
GSE17721_POLYIC_VS_GARDIQUIMOD_8H_BMDC_DN	101	0.402586	1.64268	0	0.231941	1	4288
REACTOME_KINESINS	12	0.657081	1.64238	0.0208333	0.231608	1	3919
GO_TELOMERE_MAINTENANCE_VIA_RECOMBINATION	26	0.538653	1.64126	0.0143737	0.232736	1	3396
MULLIGHAN_NPM1_SIGNATURE_3_UP	139	0.387839	1.64073	0.00164745	0.232758	1	2607
REN_ALVEOLAR_RHABDOMYOSARCOMA_DN	207	0.366955	1.64041	0	0.232392	1	2898
NABA_BASEMENT_MEMBRANES	13	0.639778	1.64016	0.0166503	0.231912	1	1292
ELVIDGE_HIF1A_TARGETS_DN	44	0.475523	1.64016	0.00664452	0.230956	1	1813
GO_MITOTIC_RECOMBINATION	32	0.511173	1.63958	0.00985761	0.231095	1	2511
GO_MICROTUBULE	177	0.37315	1.63955	0	0.230225	1	3769
GO_NUCLEAR_REPLICATION_FORK	27	0.539962	1.63941	0.0131313	0.229549	1	1869
HUMMEL_BURKITTS_LYMPHOMA_UP	19	0.578581	1.63923	0.0187377	0.228977	1	1525
REACTOME_P75_NTR_RECEPTOR_MEDIATED_SIGNALLING	29	0.517871	1.63829	0.0154696	0.229857	1	2483
GSE3039_NKT_CELL_VS_B1_BCELL_DN	105	0.403384	1.63786	0	0.229785	1	3008
GO_ASPARTATE_FAMILY_AMINO_ACID_BIOSYNTHETIC_PROCESS	17	0.596955	1.63767	0.0208127	0.229248	1	3850
MITSIADES_RESPONSE_TO_APLIDIN_DN	136	0.386926	1.6367	0	0.230118	1	3534
LIU_VAV3_PROSTATE_CARCINOGENESIS_UP	31	0.511988	1.6366	0.0155902	0.229388	1	1022
GO_ORGANOPHOSPHATE_ESTER_TRANSMEMBRANE_TRANSPORTER_ACTIVITY	15	0.611686	1.63551	0.0228401	0.230486	1	4050
GSE26156_DOUBLE_POSITIVE_VS_CD4_SINGLE_POSITIVE_THYMOCYTE_DN	134	0.391295	1.63523	0	0.230092	1	3716
GO_CELL_DIVISION_SITE	22	0.558383	1.63478	0.0205339	0.229979	1	1970
PID_FRA_PATHWAY	18	0.592687	1.63466	0.0173293	0.229304	1	1483
LINDGREN_BLADDER_CANCER_CLUSTER_3_UP	191	0.371808	1.63441	0	0.228836	1	3600
GO_DETECTION_OF_MECHANICAL_STIMULUS	11	0.675382	1.63344	0.0229148	0.229747	1	1846
GO_CHROMOSOMAL_REGION	192	0.369354	1.63258	0	0.230426	1	4227
INGRAM_SHH_TARGETS_DN	24	0.541366	1.63135	0.0133745	0.231884	1	1816
MODY_HIPPOCAMPUS_NEONATAL	17	0.59311	1.63131	0.0207715	0.231099	1	1008
GO_LIGASE_ACTIVITY_FORMING_CARBON_NITROGEN_BONDS	35	0.495131	1.62979	0.0114703	0.233169	1	2651
GO_STRUCTURAL_CONSTITUENT_OF_MUSCLE	13	0.642506	1.62843	0.0218216	0.234852	1	1846
REACTOME_MITOCHONDRIAL_PROTEIN_IMPORT	44	0.467553	1.62685	0.00617284	0.236883	1	4382
MISSIAGLIA_REGULATED_BY_METHYLATION_DN	79	0.418455	1.62611	0.0039267	0.237345	1	2990
FINETTI_BREAST_CANCER_KINOME_RED	13	0.644289	1.62487	0.0303922	0.238904	1	4671
GO_REPLISOME	22	0.554866	1.62426	0.0173469	0.239274	1	3971
GO_REGULATION_OF_POTASSIUM_ION_TRANSMEMBRANE_TRANSPORTER_ACTIVITY	10	0.697481	1.62293	0.0228354	0.240966	1	1950
GSE40274_FOXP3_VS_FOXP3_AND_EOS_TRANSDUCED_ACTIVATED_CD4_TCELL_DN	109	0.398238	1.62005	0	0.245796	1	2980
GAUSSMANN_MLL_AF4_FUSION_TARGETS_F_DN	12	0.645066	1.61982	0.0236686	0.245392	1	2558
GSE17974_CTRL_VS_ACT_IL4_AND_ANTI_IL12_24H_CD4_TCELL_DN	124	0.389444	1.61779	0	0.248751	1	3745
BHATI_G2M_ARREST_BY_2METHOXYESTRADIOL_UP	58	0.446613	1.61652	0.00496278	0.250408	1	3490
GO_AXON_EXTENSION	12	0.644235	1.61596	0.0287908	0.250726	1	267
GO_BASAL_LAMINA	10	0.68618	1.61487	0.0320078	0.252119	1	1292
DURAND_STROMA_S_UP	101	0.40242	1.61449	0	0.25204	1	892
GO_RHO_GUANYL_NUCLEOTIDE_EXCHANGE_FACTOR_ACTIVITY	11	0.659535	1.61331	0.0258541	0.253535	1	2364
SENESE_HDAC1_AND_HDAC2_TARGETS_DN	95	0.403156	1.61323	0.00286123	0.252793	1	1400
NABA_MATRISOME	294	0.346365	1.6108	0	0.256922	1	1535
MORI_LARGE_PRE_BII_LYMPHOCYTE_UP	55	0.448543	1.60829	0.00598086	0.261331	1	3534
WHITFIELD_CELL_CYCLE_S	72	0.424509	1.60786	0.00385109	0.261281	1	3382
GSE12963_ENV_NEF_VS_ENV_NEF_AND_VPR_DEFICIENT_HIV1_INF_CD4_TCELL_DN	71	0.422254	1.60714	0.00388601	0.261788	1	2382
GU_PDEF_TARGETS_UP	29	0.512769	1.60707	0.0183486	0.261042	1	920
GO_HEAD_MORPHOGENESIS	18	0.579941	1.6054	0.0190955	0.263781	1	2575
SCHAEFFER_PROSTATE_DEVELOPMENT_48HR_DN	165	0.367895	1.60472	0	0.264321	1	1491
GSE15930_NAIVE_VS_72H_IN_VITRO_STIM_CD8_TCELL_DN	118	0.389909	1.60464	0	0.263542	1	3707
MCCLUNG_CREB1_TARGETS_UP	36	0.48378	1.60357	0.0144628	0.264975	1	1922
LIEN_BREAST_CARCINOMA_METAPLASTIC	13	0.635176	1.60354	0.0325885	0.264134	1	2149
GO_PROTEIN_SUMOYLATION	54	0.440575	1.60221	0.00689655	0.265962	1	4148
GO_KINESIN_COMPLEX	20	0.560782	1.60201	0.0252016	0.265425	1	4253
PLASARI_TGFB1_TARGETS_10HR_UP	78	0.414986	1.60084	0.00511509	0.267121	1	1041
GSE40274_CTRL_VS_EOS_TRANSDUCED_ACTIVATED_CD4_TCELL_UP	80	0.410275	1.59935	0.00402685	0.269364	1	3378
PETROVA_PROX1_TARGETS_UP	15	0.60372	1.59861	0.0296651	0.270072	1	2197
GO_MEMBRANE_DISASSEMBLY	28	0.510609	1.59855	0.0188679	0.269281	1	3676
BENPORATH_CYCLING_GENES	352	0.338543	1.59833	0	0.268887	1	3928
FOURNIER_ACINAR_DEVELOPMENT_LATE_2	174	0.364231	1.59794	0	0.268828	1	3623
KENNY_CTNNB1_TARGETS_UP	21	0.551435	1.59681	0.0192308	0.270303	1	1696
KEGG_ASCORBATE_AND_ALDARATE_METABOLISM	10	0.67272	1.5968	0.0331707	0.269414	1	2351
ALCALAY_AML_BY_NPM1_LOCALIZATION_UP	50	0.453233	1.5935	0.0101925	0.275551	1	1711
BURTON_ADIPOGENESIS_8	49	0.45401	1.59104	0.00120773	0.279999	1	1085
GSE40666_WT_VS_STAT1_KO_CD8_TCELL_WITH_IFNA_STIM_90MIN_DN	93	0.400875	1.59093	0.00388601	0.27933	1	3566
GO_AORTA_DEVELOPMENT	18	0.565181	1.58679	0.0253036	0.287462	1	1435
BURTON_ADIPOGENESIS_7	23	0.54569	1.58619	0.0225179	0.287834	1	592
GO_EXTRINSIC_COMPONENT_OF_ORGANELLE_MEMBRANE	10	0.669396	1.5859	0.0319343	0.287612	1	2748
LE_EGR2_TARGETS_DN	44	0.451234	1.58293	0.0118765	0.293279	1	1967
GSE37534_UNTREATED_VS_ROSIGLITAZONE_TREATED_CD4_TCELL_PPARG1_AND_FOXP3_TRASDUCED_UP	75	0.409038	1.5817	0.00393185	0.295093	1	3381
GO_ENDOPLASMIC_RETICULUM_LUMEN	88	0.402194	1.58064	0.00518135	0.296659	1	1561
KIM_GLIS2_TARGETS_UP	31	0.493544	1.57976	0.0265111	0.297761	1	1159
GSE13547_2H_VS_12_H_ANTI_IGM_STIM_BCELL_UP	74	0.414149	1.57884	0.00132802	0.298904	1	2318
REACTOME_M_G1_TRANSITION	64	0.421527	1.57786	0.00757576	0.300269	1	3696
GSE31082_DN_VS_CD8_SP_THYMOCYTE_UP	117	0.383812	1.57774	0.00143266	0.299599	1	2706
GSE22886_NAIVE_CD4_TCELL_VS_12H_ACT_TH1_DN	128	0.380876	1.57726	0	0.299693	1	4204
HORIUCHI_WTAP_TARGETS_DN	192	0.358399	1.57699	0	0.299265	1	3534
TITF1_Q3	96	0.393511	1.57695	0.00138504	0.298425	1	2774
GO_EXTRACELLULAR_MATRIX_ASSEMBLY	11	0.654918	1.57684	0.0374771	0.297731	1	4579
PID_ATF2_PATHWAY	29	0.503062	1.57657	0.0225322	0.297394	1	1483
GO_LYSOSOMAL_TRANSPORT	32	0.48962	1.57644	0.0139037	0.296775	1	2669
GO_DYNEIN_COMPLEX	18	0.562739	1.57639	0.0397287	0.295925	1	4165
GSE22886_NAIVE_BCELL_VS_BM_PLASMA_CELL_DN	99	0.392247	1.57628	0.00440529	0.295229	1	2840
GO_SPINDLE_MICROTUBULE	29	0.504547	1.57572	0.0162767	0.295499	1	4076
GO_LIPASE_ACTIVITY	32	0.488732	1.57562	0.0157895	0.294835	1	1375
STEIN_ESRRA_TARGETS_RESPONSIVE_TO_ESTROGEN_DN	28	0.503627	1.57505	0.0185996	0.295191	1	3600
SCHUETZ_BREAST_CANCER_DUCTAL_INVASIVE_UP	121	0.376939	1.57465	0.00153139	0.295226	1	1696
GSE25085_FETAL_LIVER_VS_ADULT_BM_SP4_THYMIC_IMPLANT_DN	124	0.37737	1.5742	0	0.295366	1	3889
GO_RETROGRADE_TRANSPORT_VESICLE_RECYCLING_WITHIN_GOLGI	11	0.641721	1.574	0.037843	0.294865	1	2135
VALK_AML_CLUSTER_15	13	0.626277	1.57342	0.0268714	0.295263	1	1834
GO_NEURON_PROJECTION_EXTENSION	21	0.542036	1.57262	0.0347648	0.296234	1	1480
REACTOME_BASIGIN_INTERACTIONS	10	0.665709	1.57218	0.0432738	0.296322	1	1083
KUNINGER_IGF1_VS_PDGFB_TARGETS_UP	34	0.481005	1.57206	0.0267857	0.295724	1	2359
GO_HEPARAN_SULFATE_PROTEOGLYCAN_BIOSYNTHETIC_PROCESS	10	0.670168	1.57057	0.0408542	0.298228	1	2211
GO_DNA_DAMAGE_RESPONSE_DETECTION_OF_DNA_DAMAGE	33	0.481663	1.57045	0.0172043	0.297601	1	3396
GO_FACE_DEVELOPMENT	24	0.527032	1.56888	0.0229645	0.300308	1	1177
GO_NUCLEAR_ENVELOPE_ORGANIZATION	40	0.463531	1.56768	0.0195627	0.302186	1	3676
WANG_RESPONSE_TO_GSK3_INHIBITOR_SB216763_DN	205	0.350954	1.56725	0	0.302264	1	3572
GO_HYPOTHALAMUS_DEVELOPMENT	11	0.646686	1.56676	0.0452358	0.302454	1	782
WANG_RECURRENT_LIVER_CANCER_UP	11	0.6402	1.56654	0.0431985	0.302039	1	441
CCAGGTT_MIR490	25	0.515904	1.56478	0.0274551	0.305164	1	1847
GO_CYTOPLASMIC_DYNEIN_COMPLEX	11	0.647197	1.56427	0.0415879	0.305403	1	5130
REACTOME_P75NTR_SIGNALS_VIA_NFKB	10	0.651317	1.56389	0.0392891	0.305392	1	2483
GUILLAUMOND_KLF10_TARGETS_UP	23	0.52184	1.56327	0.0222222	0.30589	1	1151
GO_CHONDROITIN_SULFATE_BIOSYNTHETIC_PROCESS	10	0.663094	1.56299	0.0444655	0.305655	1	822
GO_METHIONINE_BIOSYNTHETIC_PROCESS	11	0.646068	1.56262	0.0366886	0.305608	1	3850
REACTOME_DOUBLE_STRAND_BREAK_REPAIR	16	0.577958	1.56201	0.0356083	0.306039	1	4156
BIOCARTA_FAS_PATHWAY	18	0.560515	1.56181	0.0351406	0.305606	1	3525
NIKOLSKY_BREAST_CANCER_17Q21_Q25_AMPLICON	127	0.371224	1.56022	0	0.308474	1	3601
RP58_01	94	0.388727	1.56013	0.00134228	0.307793	1	1827
SHEPARD_BMYB_TARGETS	33	0.480713	1.56007	0.0159236	0.307027	1	3435
PID_WNT_CANONICAL_PATHWAY	12	0.620234	1.5597	0.0486594	0.306965	1	2774
STANELLE_E2F1_TARGETS	13	0.609207	1.55883	0.0471513	0.308184	1	2549
BLUM_RESPONSE_TO_SALIRASIB_DN	208	0.352055	1.55829	0	0.308571	1	3566
REACTOME_MRNA_SPLICING	76	0.405479	1.55768	0	0.309051	1	4157
GSE3982_NKCELL_VS_TH1_DN	119	0.3777	1.55744	0.0015015	0.308765	1	4317
GSE24671_BAKIMULC_VS_SENDAI_VIRUS_INFECTED_MOUSE_SPLENOCYTES_DN	117	0.378704	1.55694	0.00293255	0.309006	1	3918
REACTOME_G1_S_SPECIFIC_TRANSCRIPTION	13	0.611456	1.55648	0.0301556	0.309182	1	4453
AMUNDSON_GAMMA_RADIATION_RESPONSE	29	0.49737	1.55573	0.0232804	0.310022	1	3479
YKACATTT_UNKNOWN	143	0.36395	1.55512	0	0.310564	1	2652
RHEIN_ALL_GLUCOCORTICOID_THERAPY_DN	235	0.342074	1.55484	0	0.310361	1	4294
GO_CARBOXYLIC_ESTER_HYDROLASE_ACTIVITY	52	0.435917	1.55392	0.0105634	0.311562	1	1333
REACTOME_FORMATION_OF_TUBULIN_FOLDING_INTERMEDIATES_BY_CCT_TRIC	14	0.594261	1.55193	0.056213	0.315536	1	5511
CROMER_TUMORIGENESIS_UP	21	0.529152	1.55059	0.0260521	0.317951	1	2479
GSE3920_UNTREATED_VS_IFNB_TREATED_ENDOTHELIAL_CELL_DN	92	0.384907	1.55047	0	0.31733	1	2771
YU_MYC_TARGETS_UP	32	0.477705	1.55032	0.020765	0.316787	1	3572
GO_LONG_CHAIN_FATTY_ACID_METABOLIC_PROCESS	28	0.494019	1.54939	0.0223881	0.318173	1	1976
GSE23505_IL6_IL1_VS_IL6_IL1_TGFB_TREATED_CD4_TCELL_DN	120	0.371917	1.54888	0.00153846	0.318463	1	3864
WANG_METASTASIS_OF_BREAST_CANCER_ESR1_UP	13	0.603419	1.54883	0.0417091	0.31769	1	2316
HLF_01	110	0.374241	1.54787	0.00431655	0.319067	1	2030
GO_DNA_PACKAGING	65	0.413501	1.54787	0.00776197	0.318198	1	2377
GSE40068_BCL6_POS_VS_NEG_CXCR5_POS_TFH_UP	102	0.384078	1.54704	0.00141643	0.319257	1	3479
WHITFIELD_CELL_CYCLE_G2_M	121	0.370449	1.54562	0.0028777	0.321634	1	3852
GO_GOLGI_VESICLE_TRANSPORT	190	0.351532	1.54488	0	0.322552	1	2292
OXFORD_RALA_OR_RALB_TARGETS_UP	32	0.480853	1.54475	0.0250818	0.321949	1	3555
REACTOME_MRNA_PROCESSING	107	0.379387	1.54442	0.0069735	0.321826	1	4157
REACTOME_G2_M_CHECKPOINTS	34	0.482724	1.54407	0.0212766	0.321863	1	3706
MARSON_BOUND_BY_E2F4_UNSTIMULATED	410	0.321473	1.54247	0	0.324732	1	3742
VIETOR_IFRD1_TARGETS	14	0.59827	1.54186	0.0433944	0.325283	1	358
GO_MITOTIC_NUCLEAR_DIVISION	207	0.342572	1.54177	0	0.324655	1	3672
GO_PROTEIN_DNA_COMPLEX	65	0.412287	1.54119	0.00879397	0.325208	1	4108
WHITFIELD_CELL_CYCLE_G1_S	78	0.39685	1.54062	0.00884956	0.325778	1	3396
GSE15930_NAIVE_VS_24H_IN_VITRO_STIM_CD8_TCELL_DN	143	0.361635	1.54006	0.0030349	0.326254	1	3878
GSE13411_PLASMA_CELL_VS_MEMORY_BCELL_UP	92	0.387954	1.53949	0.00690608	0.326748	1	2209
IGLESIAS_E2F_TARGETS_UP	69	0.403409	1.53887	0.0117647	0.32739	1	1329
GO_PATTERNING_OF_BLOOD_VESSELS	13	0.606881	1.53855	0.0420168	0.327234	1	1275
GO_U2_TYPE_SPLICEOSOMAL_COMPLEX	23	0.520462	1.5384	0.0301769	0.326752	1	3832
GO_DNA_REPLICATION_FACTOR_A_COMPLEX	10	0.652424	1.53781	0.0446768	0.32731	1	3971
GSE22886_NAIVE_CD4_TCELL_VS_48H_ACT_TH1_DN	133	0.364539	1.53682	0.00314961	0.3288	1	5342
GSE7768_OVA_ALONE_VS_OVA_WITH_MPL_IMMUNIZED_MOUSE_WHOLE_SPLEEN_6H_UP	82	0.392235	1.5362	0.00687758	0.329463	1	3022
REACTOME_S_PHASE	90	0.385889	1.53594	0.0027972	0.32923	1	3696
GARCIA_TARGETS_OF_FLI1_AND_DAX1_DN	92	0.39044	1.53563	0.00387597	0.329144	1	3706
GO_RNA_SPLICING_VIA_ENDONUCLEOLYTIC_CLEAVAGE_AND_LIGATION	11	0.62761	1.53542	0.0412979	0.328773	1	2932
GO_SULFUR_COMPOUND_BIOSYNTHETIC_PROCESS	96	0.382211	1.53537	0.00146843	0.328034	1	2285
BOQUEST_STEM_CELL_CULTURED_VS_FRESH_UP	173	0.350658	1.5353	0	0.327366	1	2348
KINSEY_TARGETS_OF_EWSR1_FLII_FUSION_UP	683	0.309591	1.53418	0	0.329069	1	3919
GO_EMBRYONIC_SKELETAL_SYSTEM_DEVELOPMENT	41	0.45464	1.53352	0.0230415	0.329815	1	1411
GO_MACROMOLECULE_TRANSMEMBRANE_TRANSPORTER_ACTIVITY	12	0.61921	1.53318	0.0474834	0.329844	1	2540
URS_ADIPOCYTE_DIFFERENTIATION_DN	14	0.592357	1.53306	0.0407767	0.329317	1	1375
PID_INTEGRIN3_PATHWAY	19	0.54096	1.53218	0.0306122	0.330642	1	1292
GO_PROTEIN_LOCALIZATION_TO_CYTOSKELETON	12	0.619168	1.53172	0.0401494	0.330985	1	3672
KRASNOSELSKAYA_ILF3_TARGETS_DN	22	0.526254	1.53154	0.0349576	0.33059	1	2943
GSE22886_DAY0_VS_DAY7_MONOCYTE_IN_CULTURE_DN	107	0.373879	1.53153	0.00282486	0.329802	1	3351
GO_MACROLIDE_BINDING	14	0.586949	1.52977	0.0456802	0.333242	1	359
DASU_IL6_SIGNALING_SCAR_UP	13	0.605071	1.52975	0.0351219	0.33246	1	1001
PID_AVB3_INTEGRIN_PATHWAY	25	0.503829	1.52972	0.024819	0.331706	1	1177
GO_NUCLEOBASE_CONTAINING_COMPOUND_TRANSMEMBRANE_TRANSPORTER_ACTIVITY	19	0.542408	1.52902	0.0514632	0.332541	1	4050
FERREIRA_EWINGS_SARCOMA_UNSTABLE_VS_STABLE_UP	98	0.375977	1.52832	0.00271739	0.333345	1	3721
TURASHVILI_BREAST_DUCTAL_CARCINOMA_VS_LOBULAR_NORMAL_UP	35	0.463018	1.52817	0.026287	0.332925	1	2056
CUI_TCF21_TARGETS_2_UP	224	0.339169	1.52724	0	0.334371	1	2445
GO_GOLGI_ASSOCIATED_VESICLE	40	0.447033	1.5269	0.0208562	0.33438	1	4634
ACCTGTTG_UNKNOWN	224	0.339721	1.52602	0	0.335677	1	3623
REACTOME_CHROMOSOME_MAINTENANCE	50	0.430359	1.52426	0.0166667	0.339302	1	2511
UDAYAKUMAR_MED1_TARGETS_UP	79	0.391654	1.52376	0.0142672	0.339699	1	3608
PRAMOONJAGO_SOX4_TARGETS_DN	25	0.505884	1.52146	0.0280957	0.344616	1	1711
GSE411_WT_VS_SOCS3_KO_MACROPHAGE_IL6_STIM_100MIN_DN	89	0.384619	1.52129	0.00137552	0.344242	1	3754
KEGG_BIOSYNTHESIS_OF_UNSATURATED_FATTY_ACIDS	11	0.624533	1.51951	0.0485981	0.347795	1	521
KEGG_NON_HOMOLOGOUS_END_JOINING	11	0.628728	1.51934	0.0409134	0.347372	1	4156
MORI_PRE_BI_LYMPHOCYTE_UP	55	0.41659	1.51922	0.0222743	0.346843	1	2377
TIEN_INTESTINE_PROBIOTICS_24HR_UP	358	0.324183	1.51794	0	0.349104	1	3839
GO_VESICLE_MEDIATED_TRANSPORT_BETWEEN_ENDOSOMAL_COMPARTMENTS	10	0.635328	1.51726	0.0436433	0.349955	1	2407
SRF_01	19	0.540595	1.51717	0.040858	0.349309	1	387
KEGG_VALINE_LEUCINE_AND_ISOLEUCINE_DEGRADATION	33	0.474297	1.51714	0.0236753	0.348568	1	4711
ALCALAY_AML_BY_NPM1_LOCALIZATION_DN	98	0.376027	1.51712	0.00539811	0.347783	1	2199
GO_NEUROMUSCULAR_JUNCTION_DEVELOPMENT	15	0.568517	1.5171	0.0425331	0.347003	1	2247
GO_SUPRAMOLECULAR_FIBER	229	0.33284	1.5154	0	0.350378	1	3769
GO_ATPASE_COUPLED_ION_TRANSMEMBRANE_TRANSPORTER_ACTIVITY	28	0.489925	1.51528	0.042508	0.349876	1	3675
GO_NEGATIVE_REGULATION_OF_DEVELOPMENTAL_GROWTH	38	0.456202	1.51496	0.0244444	0.349806	1	2110
GO_ACTIVATION_OF_JUN_KINASE_ACTIVITY	14	0.578843	1.51441	0.0462312	0.350349	1	1816
GSE41867_NAIVE_VS_EFFECTOR_CD8_TCELL_UP	119	0.366327	1.51424	0.00468019	0.349935	1	4714
GSE24634_TREG_VS_TCONV_POST_DAY3_IL4_CONVERSION_UP	122	0.362516	1.51386	0.00145985	0.349958	1	4294
GSE5589_WT_VS_IL6_KO_LPS_AND_IL6_STIM_MACROPHAGE_45MIN_DN	105	0.372105	1.51283	0.00724638	0.351723	1	3852
GO_DNA_CATABOLIC_PROCESS_ENDONUCLEOLYTIC	13	0.589772	1.51222	0.045203	0.352437	1	4065
GSE27786_NKTCELL_VS_MONO_MAC_UP	105	0.36895	1.51173	0.00143678	0.352884	1	4131
RODRIGUES_THYROID_CARCINOMA_ANAPLASTIC_UP	367	0.31855	1.51149	0	0.35269	1	3835
GO_MITOTIC_SISTER_CHROMATID_SEGREGATION	55	0.420441	1.51125	0.020202	0.352455	1	3527
GO_STRUCTURAL_CONSTITUENT_OF_CYTOSKELETON	39	0.452266	1.51091	0.0267857	0.352491	1	3591
GSE7852_LN_VS_THYMUS_TCONV_DN	100	0.372574	1.5103	0.00417246	0.353194	1	3983
GO_SPINDLE_POLE	63	0.403958	1.50912	0.0157068	0.355277	1	3672
SWEET_KRAS_TARGETS_UP	36	0.452901	1.50882	0.0265781	0.355212	1	1173
PUJANA_BREAST_CANCER_WITH_BRCA1_MUTATED_UP	42	0.437466	1.50868	0.0125714	0.354729	1	3469
XU_HGF_TARGETS_INDUCED_BY_AKT1_48HR_DN	12	0.609989	1.50834	0.0494403	0.354775	1	3355
GSE17974_CTRL_VS_ACT_IL4_AND_ANTI_IL12_48H_CD4_TCELL_DN	133	0.359888	1.50811	0.00298063	0.354507	1	3600
GO_MITOTIC_CHROMOSOME_CONDENSATION	10	0.639008	1.50777	0.0617284	0.354599	1	1740
ZWANG_EGF_PERSISTENTLY_UP	14	0.580026	1.50702	0.0512315	0.355655	1	2271
GO_ALCOHOL_CATABOLIC_PROCESS	24	0.506846	1.50644	0.0315041	0.356285	1	2889
GO_NUCLEAR_PORE	41	0.444383	1.50587	0.022779	0.356897	1	4632
GARGALOVIC_RESPONSE_TO_OXIDIZED_PHOSPHOLIPIDS_BLACK_UP	18	0.539739	1.50569	0.0455959	0.356596	1	349
GSE14415_TCONV_VS_FOXP3_KO_INDUCED_TREG_DN	119	0.361467	1.50548	0.00613497	0.356338	1	3770
GO_NEGATIVE_REGULATION_OF_ORGAN_GROWTH	10	0.638702	1.50548	0.0517891	0.355548	1	2110
GSE18893_TCONV_VS_TREG_24H_CULTURE_UP	73	0.392645	1.50485	0.00758534	0.356282	1	1410
GO_PHOSPHOLIPASE_ACTIVITY	28	0.479963	1.50448	0.031679	0.356464	1	1375
GSE19888_ADENOSINE_A3R_ACT_VS_A3R_ACT_WITH_A3R_INH_PRETREATMENT_IN_MAST_CELL_UP	112	0.369209	1.50398	0.00597015	0.356842	1	3479
GSE39110_DAY3_VS_DAY6_POST_IMMUNIZATION_CD8_TCELL_WITH_IL2_TREATMENT_UP	116	0.364031	1.50391	0.00447094	0.356253	1	3358
GSE3982_EFF_MEMORY_CD4_TCELL_VS_TH2_DN	128	0.358412	1.50234	0.00322581	0.359325	1	3629
GSE26030_UNSTIM_VS_RESTIM_TH1_DAY5_POST_POLARIZATION_DN	97	0.370282	1.50227	0.0116618	0.3587	1	1983
GSE5589_WT_VS_IL10_KO_LPS_STIM_MACROPHAGE_45MIN_UP	99	0.371458	1.50218	0.00578871	0.358113	1	2953
DODD_NASOPHARYNGEAL_CARCINOMA_DN	698	0.304168	1.50181	0	0.358316	1	3658
GSE28737_WT_VS_BCL6_HET_FOLLICULAR_BCELL_UP	83	0.382229	1.50091	0.00400534	0.359791	1	1410
GEORGES_TARGETS_OF_MIR192_AND_MIR215	390	0.312485	1.50025	0	0.360682	1	3692
CHICAS_RB1_TARGETS_GROWING	131	0.357178	1.50003	0.00308642	0.360487	1	3389
REACTOME_MRNA_SPLICING_MINOR_PATHWAY	29	0.47537	1.50002	0.0315789	0.359715	1	4125
HILLION_HMGA1_TARGETS	51	0.421686	1.49909	0.0235018	0.361242	1	1306
TURASHVILI_BREAST_LOBULAR_CARCINOMA_VS_LOBULAR_NORMAL_DN	25	0.492365	1.49904	0.0351648	0.360561	1	1451
GO_SPINDLE_CHECKPOINT	10	0.641046	1.49874	0.0686736	0.360522	1	3508
GSE35543_IN_VITRO_ITREG_VS_CONVERTED_EX_ITREG_DN	80	0.382569	1.4986	0.00660502	0.360071	1	1595
CHIARADONNA_NEOPLASTIC_TRANSFORMATION_KRAS_CDC25_DN	23	0.501959	1.49835	0.0392968	0.359921	1	1292
ONDER_CDH1_TARGETS_2_UP	110	0.367667	1.49833	0.00301659	0.3592	1	1305
GO_SEMAPHORIN_PLEXIN_SIGNALING_PATHWAY	13	0.584674	1.49816	0.0559441	0.358867	1	1541
GSE5589_IL6_KO_VS_IL10_KO_LPS_STIM_MACROPHAGE_45MIN_UP	104	0.368143	1.49801	0.00290698	0.358502	1	3885
GO_REGULATION_OF_HAIR_CYCLE	10	0.643447	1.49692	0.0545455	0.360543	1	3223
GSE22886_NAIVE_CD4_TCELL_VS_48H_ACT_TH2_DN	117	0.363799	1.49674	0.002849	0.36017	1	3864
CAIRO_HEPATOBLASTOMA_CLASSES_UP	414	0.314464	1.496	0	0.36134	1	4294
GENTILE_UV_LOW_DOSE_DN	28	0.479081	1.49599	0.0310421	0.360598	1	1541
PETRETTO_HEART_MASS_QTL_CIS_UP	13	0.593729	1.49504	0.0546654	0.362299	1	344
GO_PRESYNAPTIC_PROCESS_INVOLVED_IN_SYNAPTIC_TRANSMISSION	40	0.438596	1.49475	0.0242024	0.362262	1	1909
CHAUHAN_RESPONSE_TO_METHOXYESTRADIOL_UP	26	0.491187	1.49326	0.0424431	0.365247	1	2365
GOLDRATH_EFF_VS_MEMORY_CD8_TCELL_UP	115	0.362919	1.49321	0.00750751	0.364604	1	3572
DAVICIONI_MOLECULAR_ARMS_VS_ERMS_DN	70	0.389843	1.49307	0.0144357	0.364179	1	1708
GSE14769_20MIN_VS_360MIN_LPS_BMDM_UP	114	0.361345	1.49175	0.00625978	0.366751	1	3461
MEINHOLD_OVARIAN_CANCER_LOW_GRADE_DN	13	0.58597	1.49157	0.0720545	0.366451	1	3943
GSE37605_FOXP3_FUSION_GFP_VS_IRES_GFP_TREG_C57BL6_DN	60	0.403839	1.49074	0.0145631	0.367865	1	2208
GO_HEART_PROCESS	32	0.462624	1.4906	0.0365044	0.367444	1	2764
GO_GLUCURONOSYLTRANSFERASE_ACTIVITY	15	0.567297	1.48953	0.0558376	0.369426	1	2300
REACTOME_TRANSPORT_OF_RIBONUCLEOPROTEINS_INTO_THE_HOST_NUCLEUS	17	0.539474	1.48949	0.0581854	0.368735	1	4511
GSE24210_CTRL_VS_IL35_TREATED_TCONV_CD4_TCELL_DN	129	0.353322	1.48948	0.00306279	0.367989	1	2833
BRUINS_UVC_RESPONSE_LATE	588	0.302846	1.48938	0	0.367473	1	3668
GSE28726_NAIVE_VS_ACTIVATED_CD4_TCELL_DN	127	0.353029	1.48928	0.00466563	0.366966	1	3806
GSE27291_6H_VS_7D_STIM_GAMMADELTA_TCELL_DN	59	0.401594	1.48905	0.0204327	0.366778	1	2129
KEGG_DILATED_CARDIOMYOPATHY	29	0.47021	1.48895	0.0281125	0.366245	1	1173
GO_DNA_CONFORMATION_CHANGE	121	0.356208	1.4889	0	0.365634	1	3569
GO_OXIDOREDUCTASE_ACTIVITY_ACTING_ON_THE_CH_CH_GROUP_OF_DONORS	41	0.434102	1.48883	0.0209546	0.36505	1	2990
GO_DEVELOPMENTAL_GROWTH_INVOLVED_IN_MORPHOGENESIS	42	0.434314	1.48841	0.0240826	0.365356	1	693
GSE37533_PPARG1_FOXP3_VS_FOXP3_TRANSDUCED_CD4_TCELL_UP	120	0.357026	1.48695	0.00148588	0.368197	1	2590
GO_RESPONSE_TO_OXYGEN_RADICAL	11	0.608951	1.4858	0.0671016	0.370341	1	5290
GO_DEVELOPMENTAL_CELL_GROWTH	33	0.461265	1.48539	0.0248112	0.370659	1	325
MIYAGAWA_TARGETS_OF_EWSR1_ETS_FUSIONS_DN	79	0.383245	1.48496	0.0140306	0.371042	1	1651
WONG_EMBRYONIC_STEM_CELL_CORE	246	0.325219	1.48367	0	0.373598	1	4245
GSE13411_NAIVE_VS_SWITCHED_MEMORY_BCELL_DN	91	0.371546	1.48304	0.0125348	0.374498	1	3549
GO_MYOSIN_BINDING	26	0.48493	1.48186	0.0552712	0.376775	1	2129
KIM_MYCL1_AMPLIFICATION_TARGETS_DN	11	0.612092	1.48169	0.0571973	0.376445	1	633
LIU_CMYB_TARGETS_UP	83	0.375224	1.48124	0.0158311	0.376869	1	3148
GSE29614_CTRL_VS_DAY7_TIV_FLU_VACCINE_PBMC_DN	107	0.365974	1.48104	0.00720461	0.376642	1	3360
AP1_C	93	0.368716	1.47994	0.00547945	0.378776	1	1761
PID_CASPASE_PATHWAY	22	0.508413	1.47936	0.0382979	0.379546	1	3477
PID_CDC42_REG_PATHWAY	10	0.630661	1.47903	0.0567108	0.379662	1	4192
WOOD_EBV_EBNA1_TARGETS_UP	55	0.406539	1.47874	0.0158924	0.379647	1	3634
TERAMOTO_OPN_TARGETS_CLUSTER_7	11	0.61763	1.4781	0.0705882	0.380522	1	2271
GSE10325_MYELOID_VS_LUPUS_MYELOID_UP	80	0.379646	1.47788	0.011811	0.380349	1	1594
GSE13762_CTRL_VS_125_VITAMIND_DAY5_DC_DN	49	0.417927	1.47778	0.0289855	0.379827	1	1627
GSE39110_DAY3_VS_DAY6_POST_IMMUNIZATION_CD8_TCELL_DN	106	0.364232	1.47764	0.010687	0.379474	1	2476
DAIRKEE_CANCER_PRONE_RESPONSE_E2	15	0.551417	1.47727	0.0646718	0.3797	1	1641
GSE12507_PDC_CELL_LINE_VS_IMMATUE_T_CELL_LINE_UP	90	0.373145	1.47685	0.0123457	0.380094	1	2971
GO_TELOMERE_CAP_COMPLEX	10	0.623847	1.47673	0.0673432	0.379673	1	1390
GSE22886_UNSTIM_VS_IL2_STIM_NKCELL_DN	133	0.353808	1.47651	0.00875912	0.379498	1	4209
JOHANSSON_GLIOMAGENESIS_BY_PDGFB_UP	28	0.477783	1.47639	0.0490928	0.379054	1	3796
GO_CHROMATIN_ASSEMBLY_OR_DISASSEMBLY	52	0.414259	1.47635	0.0218447	0.378422	1	3495
GO_COLLAGEN_BINDING	20	0.516589	1.4763	0.0483712	0.377806	1	1069
CACTGCC_MIR34A_MIR34C_MIR449	102	0.36619	1.4763	0.00424328	0.377074	1	3425
GO_COLLAGEN_TRIMER	23	0.496099	1.47601	0.0385819	0.377118	1	822
GSE20366_EX_VIVO_VS_HOMEOSTATIC_CONVERSION_TREG_DN	96	0.369264	1.47544	0.0144718	0.377919	1	2240
GSE17721_CTRL_VS_POLYIC_12H_BMDC_UP	114	0.353373	1.47512	0.00562588	0.378012	1	4203
GO_REGULATION_OF_POTASSIUM_ION_TRANSMEMBRANE_TRANSPORT	13	0.581632	1.47511	0.0697446	0.377312	1	2982
GSE15930_NAIVE_VS_72H_IN_VITRO_STIM_TRICHOSTATINA_CD8_TCELL_DN	127	0.356098	1.4745	0.00150376	0.378095	1	3036
GO_CYTOKINESIS	32	0.456525	1.47419	0.0422078	0.37821	1	3886
GO_ESTABLISHMENT_OR_MAINTENANCE_OF_BIPOLAR_CELL_POLARITY	19	0.525255	1.47372	0.0574018	0.378704	1	1909
PATIL_LIVER_CANCER	382	0.310557	1.47298	0	0.379902	1	4271
GO_SULFUR_COMPOUND_METABOLIC_PROCESS	169	0.335534	1.47276	0.00362319	0.379747	1	2301
NUYTTEN_EZH2_TARGETS_DN	541	0.303252	1.47263	0	0.379359	1	3760
PPARG_01	27	0.471957	1.47251	0.0587024	0.378913	1	3349
GO_STEROL_TRANSPORT	23	0.499573	1.47232	0.0413574	0.378693	1	1344
GSE24671_BAKIMULC_VS_SENDAI_VIRUS_INFECTED_MOUSE_SPLENOCYTES_UP	114	0.355528	1.4721	0.00291971	0.378516	1	2799
GSE20727_CTRL_VS_DNFB_ALLERGEN_TREATED_DC_UP	107	0.362486	1.47186	0.0110957	0.37844	1	3553
GSE12366_GC_VS_MEMORY_BCELL_UP	91	0.372618	1.47184	0.0113475	0.377776	1	3365
WELCSH_BRCA1_TARGETS_DN	86	0.368003	1.46944	0.0135501	0.383276	1	2549
MAHAJAN_RESPONSE_TO_IL1A_DN	38	0.443146	1.46922	0.029703	0.383084	1	2472
CHIARADONNA_NEOPLASTIC_TRANSFORMATION_KRAS_CDC25_UP	28	0.46819	1.46915	0.0404372	0.382566	1	1750
GO_CATALYTIC_STEP_2_SPLICEOSOME	67	0.388732	1.46883	0.0106809	0.382698	1	4791
ONGUSAHA_TP53_TARGETS	22	0.497087	1.46854	0.044898	0.382738	1	687
LINSLEY_MIR16_TARGETS	102	0.366562	1.46839	0.00558659	0.382385	1	2803
GSE12845_IGD_POS_BLOOD_VS_PRE_GC_TONSIL_BCELL_DN	116	0.357246	1.46768	0.0046225	0.383482	1	1762
GSE3720_LPS_VS_PMA_STIM_VD2_GAMMADELTA_TCELL_DN	61	0.395548	1.46706	0.0218447	0.384395	1	2026
LE_NEURONAL_DIFFERENTIATION_DN	15	0.551615	1.46607	0.0580581	0.386372	1	2102
ACEVEDO_LIVER_CANCER_WITH_H3K27ME3_DN	49	0.414558	1.46581	0.0245041	0.386365	1	1623
GRADE_COLON_CANCER_DN	17	0.533236	1.46575	0.0606061	0.385802	1	3309
ELVIDGE_HIF1A_AND_HIF2A_TARGETS_DN	48	0.415084	1.46561	0.027366	0.385486	1	1813
SMID_BREAST_CANCER_LUMINAL_A_DN	11	0.599412	1.46484	0.068999	0.386711	1	4108
GO_CENTRIOLE	50	0.413688	1.46427	0.0297398	0.387501	1	3724
REACTOME_ENOS_ACTIVATION_AND_REGULATION	10	0.619349	1.46394	0.0823529	0.387664	1	1153
DURAND_STROMA_NS_UP	61	0.39207	1.46376	0.0151163	0.387406	1	2351
GO_MITOTIC_SPINDLE_ORGANIZATION	41	0.427844	1.46311	0.0227015	0.388365	1	4076
GO_COPI_COATED_VESICLE_MEMBRANE	12	0.592626	1.46274	0.0712166	0.388588	1	4069
DELASERNA_MYOD_TARGETS_UP	44	0.420994	1.46198	0.0261661	0.389875	1	3626
GO_CATION_TRANSPORTING_ATPASE_ACTIVITY	21	0.500404	1.4606	0.061245	0.392822	1	3675
GSE29614_DAY3_VS_DAY7_TIV_FLU_VACCINE_PBMC_DN	102	0.362788	1.45993	0.0143678	0.393867	1	2942
BIOCARTA_CASPASE_PATHWAY	14	0.564961	1.45985	0.0636451	0.393374	1	4076
GSE360_CTRL_VS_M_TUBERCULOSIS_MAC_UP	104	0.357872	1.45981	0.0101892	0.392753	1	3177
GO_CELL_CYCLE_PROCESS	572	0.296458	1.45941	0	0.393108	1	3724
WHITFIELD_CELL_CYCLE_G2	88	0.370522	1.45858	0.00818554	0.394607	1	3508
GO_REGULATION_OF_AXON_GUIDANCE	17	0.530072	1.45857	0.0574018	0.393924	1	2138
BROWNE_HCMV_INFECTION_16HR_DN	32	0.450635	1.4584	0.0349727	0.393702	1	3002
VERRECCHIA_EARLY_RESPONSE_TO_TGFB1	20	0.513353	1.45811	0.0526316	0.393785	1	5080
GSE17974_CTRL_VS_ACT_IL4_AND_ANTI_IL12_72H_CD4_TCELL_DN	113	0.358616	1.45766	0.00727802	0.394334	1	4155
FIGUEROA_AML_METHYLATION_CLUSTER_1_DN	15	0.541695	1.45683	0.0574163	0.39585	1	2118
GO_NUCLEAR_TRANSCRIPTIONAL_REPRESSOR_COMPLEX	10	0.618636	1.45637	0.0787993	0.396364	1	4245
LEE_AGING_MUSCLE_DN	17	0.531863	1.45634	0.0626263	0.395707	1	1498
GO_NUCLEAR_CHROMOSOME_TELOMERIC_REGION	75	0.379436	1.45561	0.0123119	0.397018	1	4278
GO_ACTIVATION_OF_GTPASE_ACTIVITY	23	0.490959	1.45556	0.0639835	0.396433	1	1835
GO_MITOTIC_CELL_CYCLE	437	0.301339	1.45514	0	0.396786	1	3724
REACTOME_HOMOLOGOUS_RECOMBINATION_REPAIR_OF_REPLICATION_INDEPENDENT_DOUBLE_STRAND_BREAKS	12	0.586001	1.45486	0.0784124	0.396821	1	3569
KEEN_RESPONSE_TO_ROSIGLITAZONE_UP	24	0.487985	1.45457	0.0534125	0.396943	1	4976
GSE20727_DNFB_ALLERGEN_VS_ROS_INH_AND_DNFB_ALLERGEN_TREATED_DC_DN	102	0.361169	1.45426	0.0083682	0.397032	1	3514
CONCANNON_APOPTOSIS_BY_EPOXOMICIN_UP	119	0.353857	1.454	0.0103858	0.39708	1	1653
GSE37416_CTRL_VS_6H_F_TULARENSIS_LVS_NEUTROPHIL_DN	81	0.372393	1.45376	0.0143979	0.39701	1	3878
AGTCTAG_MIR151	10	0.616436	1.45352	0.0812854	0.39693	1	3005
SCHLOSSER_MYC_TARGETS_AND_SERUM_RESPONSE_UP	27	0.468334	1.45313	0.053886	0.397297	1	4170
GO_ORGANIC_HYDROXY_COMPOUND_CATABOLIC_PROCESS	30	0.457688	1.45312	0.0494624	0.396614	1	2889
GSE17721_0.5H_VS_12H_PAM3CSK4_BMDC_DN	111	0.356623	1.4526	0.00616333	0.397325	1	3705
GSE24634_TEFF_VS_TCONV_DAY7_IN_CULTURE_UP	108	0.357839	1.45254	0.00890208	0.396804	1	3605
GO_CELL_SURFACE_RECEPTOR_SIGNALING_PATHWAY_INVOLVED_IN_HEART_DEVELOPMENT	10	0.603751	1.45161	0.0785047	0.398567	1	1447
REACTOME_MUSCLE_CONTRACTION	17	0.524921	1.45158	0.0730282	0.39797	1	668
WESTON_VEGFA_TARGETS_12HR	16	0.5333	1.45045	0.0697674	0.400296	1	2347
GO_MULTI_ORGANISM_LOCALIZATION	47	0.415168	1.45019	0.0380952	0.400325	1	3880
GO_REGULATION_OF_PROTEIN_LOCALIZATION_TO_CHROMOSOME_TELOMERIC_REGION	12	0.594939	1.44997	0.0627413	0.400188	1	5176
GO_FATTY_ACYL_COA_BINDING	22	0.483516	1.4497	0.0609391	0.400296	1	2937
MELLMAN_TUT1_TARGETS_DN	20	0.516023	1.44931	0.0566038	0.400649	1	2616
REACTOME_CELL_CYCLE_CHECKPOINTS	92	0.363687	1.44928	0.00949797	0.400043	1	3706
LIM_MAMMARY_LUMINAL_MATURE_DN	34	0.448649	1.44874	0.0501672	0.400755	1	1834
GO_ORGANOPHOSPHATE_ESTER_TRANSPORT	33	0.450375	1.44874	0.0439914	0.400083	1	4050
GO_REGULATION_OF_CELLULAR_RESPONSE_TO_HEAT	39	0.428869	1.44861	0.0425764	0.399729	1	3676
LANDIS_BREAST_CANCER_PROGRESSION_DN	33	0.454056	1.44852	0.0518919	0.399295	1	2079
GSE17301_CTRL_VS_48H_ACD3_ACD28_IFNA2_STIM_CD8_TCELL_DN	88	0.36395	1.44847	0.0172643	0.39874	1	2301
E2F_Q2	79	0.374678	1.44834	0.0237154	0.398413	1	1896
GO_COENZYME_BINDING	110	0.35204	1.44816	0.0105581	0.398216	1	2577
GSE15930_NAIVE_VS_72H_IN_VITRO_STIM_IFNAB_CD8_TCELL_DN	128	0.344197	1.44804	0.0108359	0.397847	1	3707
GSE2405_0H_VS_12H_A_PHAGOCYTOPHILUM_STIM_NEUTROPHIL_DN	89	0.366583	1.44797	0.0112835	0.397391	1	3600
GSE12392_CD8A_POS_VS_NEG_SPLEEN_DC_DN	89	0.364451	1.4477	0.0132275	0.397386	1	2491
GSE18893_TCONV_VS_TREG_24H_TNF_STIM_UP	126	0.348776	1.4476	0.0121951	0.396999	1	4227
KINSEY_TARGETS_OF_EWSR1_FLII_FUSION_DN	127	0.347911	1.44676	0.0108192	0.398567	1	1670
GSE14415_INDUCED_TREG_VS_FAILED_INDUCED_TREG_UP	125	0.3441	1.44635	0.00725689	0.398993	1	3534
LAIHO_COLORECTAL_CANCER_SERRATED_UP	49	0.415576	1.44603	0.0251429	0.399196	1	3864
GO_PEPTIDYL_LYSINE_MODIFICATION	149	0.337073	1.44573	0.00340136	0.399257	1	4189
GSE17721_CTRL_VS_PAM3CSK4_12H_BMDC_DN	77	0.371299	1.44556	0.019305	0.399007	1	3198
CHARAFE_BREAST_CANCER_LUMINAL_VS_MESENCHYMAL_DN	192	0.326811	1.4454	0	0.398743	1	1741
WONG_ENDMETRIUM_CANCER_DN	26	0.467021	1.44525	0.0579111	0.398497	1	2149
FRIDMAN_IMMORTALIZATION_DN	18	0.517281	1.44515	0.061287	0.398096	1	1935
GSE17721_0.5H_VS_24H_PAM3CSK4_BMDC_DN	101	0.355584	1.4451	0.013369	0.397595	1	3971
TAL1BETAITF2_01	98	0.354915	1.44483	0.0169731	0.397647	1	2418
GSE40273_GATA1_KO_VS_WT_TREG_UP	119	0.34614	1.44444	0.00903614	0.397997	1	4315
GO_GOLGI_LUMEN	32	0.444944	1.44371	0.0477778	0.399267	1	1782
WU_APOPTOSIS_BY_CDKN1A_VIA_TP53	37	0.429717	1.44342	0.0461869	0.399416	1	3706
SESTO_RESPONSE_TO_UV_C7	34	0.439285	1.44333	0.0433333	0.398988	1	1621
GSE41867_DAY8_VS_DAY15_LCMV_CLONE13_EFFECTOR_CD8_TCELL_DN	113	0.34981	1.44325	0.00598802	0.398555	1	2236
GSE26495_NAIVE_VS_PD1LOW_CD8_TCELL_UP	66	0.383543	1.44294	0.0162703	0.398752	1	2914
GO_RESPONSE_TO_PROGESTERONE	16	0.530627	1.44292	0.0784689	0.398137	1	1451
BROWNE_HCMV_INFECTION_20HR_DN	39	0.426168	1.44286	0.0512552	0.39765	1	3006
GO_CELL_DIVISION	253	0.316395	1.44051	0	0.403383	1	3672
GO_NUCLEOBASE_CONTAINING_COMPOUND_TRANSPORT	108	0.353075	1.44025	0.00423131	0.403421	1	4829
NIKOLSKY_BREAST_CANCER_16P13_AMPLICON	49	0.409473	1.43954	0.0334129	0.404566	1	2961
GSE17301_ACD3_ACD28_VS_ACD3_ACD28_AND_IFNA5_STIM_CD8_TCELL_UP	85	0.364929	1.43916	0.0172185	0.404921	1	2472
GO_REGULATION_OF_INTRINSIC_APOPTOTIC_SIGNALING_PATHWAY_IN_RESPONSE_TO_DNA_DAMAGE	17	0.519089	1.43892	0.0640641	0.40492	1	1836
GSE20198_IL12_IL18_VS_IFNA_TREATED_ACT_CD4_TCELL_DN	98	0.357811	1.43841	0.00713267	0.405632	1	4333
GO_TRANSCRIPTIONAL_REPRESSOR_ACTIVITY_RNA_POLYMERASE_II_TRANSCRIPTION_FACTOR_BINDING	41	0.426294	1.4383	0.0363636	0.405316	1	1435
GSE5589_UNSTIM_VS_180MIN_LPS_AND_IL10_STIM_MACROPHAGE_UP	97	0.357226	1.43796	0.0110345	0.405551	1	2676
ABRAHAM_ALPC_VS_MULTIPLE_MYELOMA_UP	10	0.616001	1.43789	0.0876191	0.405077	1	1651
KEGG_CELL_CYCLE	78	0.373156	1.43776	0.0147059	0.404778	1	3706
HUANG_DASATINIB_RESISTANCE_UP	27	0.468487	1.43763	0.0501535	0.404456	1	2703
COLIN_PILOCYTIC_ASTROCYTOMA_VS_GLIOBLASTOMA_DN	15	0.542873	1.43674	0.072478	0.406154	1	2483
GSE3982_EFF_MEMORY_CD4_TCELL_VS_TH1_DN	115	0.351146	1.43645	0.0103704	0.40627	1	4259
GSE24634_TEFF_VS_TCONV_DAY10_IN_CULTURE_UP	103	0.352575	1.43631	0.0069541	0.405978	1	3706
GSE28737_BCL6_HET_VS_BCL6_KO_MARGINAL_ZONE_BCELL_DN	105	0.35125	1.43621	0.00983146	0.405602	1	2715
GO_LIPID_STORAGE	15	0.539108	1.43605	0.0847128	0.405409	1	3259
MULLIGHAN_NPM1_MUTATED_SIGNATURE_2_UP	52	0.396997	1.43577	0.025522	0.405505	1	3249
KANG_IMMORTALIZED_BY_TERT_DN	37	0.432267	1.43529	0.0464363	0.406198	1	1069
GSE10239_NAIVE_VS_DAY4.5_EFF_CD8_TCELL_DN	124	0.348299	1.43436	0.0257186	0.408112	1	2406
GO_CHONDROITIN_SULFATE_PROTEOGLYCAN_BIOSYNTHETIC_PROCESS	12	0.573414	1.43228	0.0784124	0.412908	1	2211
KAUFFMANN_MELANOMA_RELAPSE_UP	46	0.401006	1.43182	0.0277778	0.413591	1	4227
KOKKINAKIS_METHIONINE_DEPRIVATION_96HR_UP	62	0.388764	1.43165	0.0357143	0.413369	1	3148
GSE14415_ACT_TCONV_VS_ACT_NATURAL_TREG_DN	86	0.359283	1.43136	0.013624	0.413519	1	2056
GSE13411_IGM_MEMORY_BCELL_VS_PLASMA_CELL_DN	84	0.368691	1.43025	0.014885	0.41587	1	2478
NABA_ECM_REGULATORS	55	0.391186	1.42969	0.0276817	0.416736	1	1535
GO_ESTABLISHMENT_OF_MITOTIC_SPINDLE_LOCALIZATION	13	0.566603	1.42922	0.0847291	0.417397	1	3880
GSE14769_UNSTIM_VS_360MIN_LPS_BMDM_UP	110	0.34721	1.42832	0.0170697	0.419151	1	4666
GSE11961_GERMINAL_CENTER_BCELL_DAY7_VS_PLASMA_CELL_DAY7_UP	83	0.368031	1.4283	0.0171053	0.418539	1	2558
GSE28237_FOLLICULAR_VS_EARLY_GC_BCELL_DN	121	0.343423	1.42774	0.00869565	0.419409	1	3954
SENESE_HDAC3_TARGETS_DN	231	0.317192	1.42773	0.00387597	0.418776	1	2861
GSE37532_VISCERAL_ADIPOSE_TISSUE_VS_LN_DERIVED_PPARG_KO_TCONV_CD4_TCELL_UP	105	0.350891	1.42754	0.010355	0.418626	1	5009
KEGG_VASOPRESSIN_REGULATED_WATER_REABSORPTION	21	0.486647	1.42748	0.0694716	0.418152	1	3732
REACTOME_CELL_DEATH_SIGNALLING_VIA_NRAGE_NRIF_AND_NADE	19	0.507706	1.42739	0.0708333	0.417755	1	2483
GO_GLUCOSYLTRANSFERASE_ACTIVITY	12	0.573422	1.42716	0.0836576	0.417756	1	4047
GO_FATTY_ACYL_COA_METABOLIC_PROCESS	20	0.495747	1.42707	0.0597652	0.417325	1	3041
GO_FATTY_ACID_CATABOLIC_PROCESS	47	0.406508	1.42671	0.0363436	0.417614	1	4265
GSE3982_MAC_VS_TH2_DN	104	0.349	1.42655	0.0125698	0.417413	1	3798
GO_A_BAND	12	0.565719	1.42655	0.0877514	0.416774	1	3928
GARGALOVIC_RESPONSE_TO_OXIDIZED_PHOSPHOLIPIDS_BLUE_UP	48	0.409665	1.42536	0.0405562	0.419343	1	3113
REACTOME_POST_CHAPERONIN_TUBULIN_FOLDING_PATHWAY	10	0.609738	1.42501	0.0821256	0.419679	1	1834
GO_NEGATIVE_REGULATION_OF_RESPONSE_TO_DNA_DAMAGE_STIMULUS	28	0.454618	1.42472	0.0605428	0.41982	1	3688
GSE23568_CTRL_VS_ID3_TRANSDUCED_CD8_TCELL_DN	122	0.342214	1.42443	0.0159236	0.419993	1	2197
PACHER_TARGETS_OF_IGF1_AND_IGF2_UP	16	0.529801	1.4244	0.0758755	0.419416	1	590
GO_KINESIN_BINDING	12	0.574156	1.42405	0.0879017	0.419758	1	2893
CHIARADONNA_NEOPLASTIC_TRANSFORMATION_KRAS_UP	62	0.383919	1.42403	0.0269939	0.419154	1	2037
GO_NEGATIVE_REGULATION_OF_DEPHOSPHORYLATION	24	0.472893	1.42398	0.0594262	0.418666	1	2650
REACTOME_INSULIN_SYNTHESIS_AND_PROCESSING	15	0.540068	1.42382	0.0673171	0.418499	1	2897
GO_DNA_REPLICATION_INDEPENDENT_NUCLEOSOME_ORGANIZATION	21	0.487861	1.42304	0.0681115	0.419917	1	3495
GSE1460_INTRATHYMIC_T_PROGENITOR_VS_NAIVE_CD4_TCELL_ADULT_BLOOD_DN	60	0.388846	1.42286	0.0314389	0.419781	1	812
GSE8921_UNSTIM_0H_VS_TLR1_2_STIM_MONOCYTE_12H_DN	73	0.36712	1.42274	0.0298137	0.419481	1	2464
GO_PROTEOGLYCAN_METABOLIC_PROCESS	32	0.449495	1.42234	0.0615213	0.419925	1	1564
REACTOME_NEP_NS2_INTERACTS_WITH_THE_CELLULAR_EXPORT_MACHINERY	17	0.508198	1.42161	0.0730282	0.421282	1	4511
GSE33162_HDAC3_KO_VS_HDAC3_KO_MACROPHAGE_DN	99	0.352471	1.421	0.0181564	0.422338	1	3379
GO_SKELETAL_SYSTEM_DEVELOPMENT	186	0.323532	1.42072	0.00359712	0.422425	1	1451
AACTGAC_MIR223	30	0.446858	1.42025	0.0548387	0.423068	1	3652
REACTOME_TRANSPORT_OF_MATURE_MRNA_DERIVED_FROM_AN_INTRONLESS_TRANSCRIPT	20	0.501595	1.42011	0.0916844	0.422828	1	4829
FIGUEROA_AML_METHYLATION_CLUSTER_5_DN	14	0.548959	1.42005	0.0779221	0.422345	1	3198
CHEMELLO_SOLEUS_VS_EDL_MYOFIBERS_UP	12	0.583412	1.42005	0.0914341	0.421718	1	2689
BURTON_ADIPOGENESIS_2	30	0.449005	1.4198	0.0557895	0.421751	1	2942
FURUKAWA_DUSP6_TARGETS_PCI35_DN	46	0.404172	1.41977	0.0366864	0.42122	1	3336
GSE19888_ADENOSINE_A3R_INH_VS_TCELL_MEMBRANES_ACT_MAST_CELL_DN	79	0.370267	1.41942	0.00828729	0.42153	1	1303
GO_ACYL_COA_DEHYDROGENASE_ACTIVITY	12	0.575026	1.41931	0.0966184	0.421222	1	3628
SIMBULAN_PARP1_TARGETS_DN	10	0.602324	1.41804	0.0878505	0.424123	1	2399
GO_ER_TO_GOLGI_TRANSPORT_VESICLE_MEMBRANE	23	0.481635	1.41799	0.0650759	0.423627	1	927
GSE10239_NAIVE_VS_MEMORY_CD8_TCELL_UP	97	0.351125	1.41789	0.0150892	0.423279	1	4086
STEGER_ADIPOGENESIS_DN	10	0.594764	1.4178	0.0972222	0.422894	1	693
REACTOME_ASSEMBLY_OF_THE_PRE_REPLICATIVE_COMPLEX	50	0.396857	1.41688	0.0450867	0.424741	1	3696
VANTVEER_BREAST_CANCER_POOR_PROGNOSIS	28	0.452612	1.41591	0.0619835	0.426775	1	2056
GO_TELOMERE_ORGANIZATION	59	0.381448	1.41533	0.0356265	0.427692	1	3569
AP1_Q2	84	0.359363	1.4144	0.0245232	0.429661	1	3163
GSE21063_CTRL_VS_ANTI_IGM_STIM_BCELL_16H_UP	112	0.346602	1.41429	0.0173913	0.42932	1	3389
GSE32986_CURDLAN_LOWDOSE_VS_GMCSF_AND_CURDLAN_LOWDOSE_STIM_DC_UP	101	0.348431	1.41424	0.00992908	0.428843	1	3986
GO_PHOTORECEPTOR_INNER_SEGMENT	16	0.515628	1.41392	0.0772238	0.42911	1	3454
PID_SYNDECAN_2_PATHWAY	12	0.569546	1.41337	0.0894789	0.429983	1	2235
SUNG_METASTASIS_STROMA_UP	41	0.41733	1.4124	0.0432802	0.43206	1	366
SHEPARD_CRUSH_AND_BURN_MUTANT_DN	89	0.355772	1.41229	0.0215343	0.431728	1	3508
BILANGES_SERUM_SENSITIVE_VIA_TSC2	15	0.540562	1.41213	0.0823171	0.43154	1	1439
GO_COPI_COATED_VESICLE	15	0.539458	1.41183	0.0834971	0.431769	1	4069
GO_RESPONSE_TO_MECHANICAL_STIMULUS	81	0.366185	1.41167	0.0237781	0.431602	1	1177
GO_CILIARY_BASE	12	0.570404	1.41138	0.0875357	0.431813	1	1538
GSE25146_UNSTIM_VS_HELIOBACTER_PYLORI_LPS_STIM_AGS_CELL_UP	91	0.36055	1.40978	0.0213675	0.435674	1	3642
GO_CENTROSOME_CYCLE	24	0.472557	1.40935	0.0718057	0.436247	1	3919
APPIERTO_RESPONSE_TO_FENRETINIDE_DN	20	0.497752	1.40891	0.0818363	0.436822	1	3882
GSE37532_WT_VS_PPARG_KO_VISCERAL_ADIPOSE_TISSUE_TREG_UP	106	0.351317	1.40824	0.0146199	0.438047	1	3794
YAMASHITA_METHYLATED_IN_PROSTATE_CANCER	15	0.532967	1.40773	0.0901246	0.438854	1	2086
CUI_GLUCOSE_DEPRIVATION	34	0.430856	1.40759	0.0635268	0.438595	1	3534
GO_APOPTOTIC_NUCLEAR_CHANGES	13	0.546902	1.4075	0.100375	0.438212	1	4065
FERRANDO_T_ALL_WITH_MLL_ENL_FUSION_DN	46	0.401459	1.40654	0.0344037	0.440303	1	3566
GO_STEROL_HOMEOSTASIS	25	0.462313	1.4065	0.061753	0.439773	1	2014
GSE17721_CTRL_VS_PAM3CSK4_0.5H_BMDC_DN	90	0.354867	1.40638	0.0254011	0.439487	1	1709
GSE45365_WT_VS_IFNAR_KO_BCELL_MCMV_INFECTION_DN	79	0.36121	1.40633	0.0202156	0.43898	1	2567
GO_ESTABLISHMENT_OF_MITOTIC_SPINDLE_ORIENTATION	11	0.588287	1.40622	0.0844402	0.438644	1	3724
RYTTCCTG_ETS2_B	46	0.402131	1.40542	0.0424799	0.440309	1	3990
GSE24574_BCL6_LOW_TFH_VS_TCONV_CD4_TCELL_DN	141	0.330453	1.40541	0.00983607	0.439703	1	3743
GSE20727_CTRL_VS_ROS_INH_AND_DNFB_ALLERGEN_TREATED_DC_UP	98	0.352986	1.40523	0.018732	0.439602	1	3145
GAGCCTG_MIR484	40	0.414253	1.40522	0.0465909	0.439003	1	4202
GSE29164_CD8_TCELL_VS_CD8_TCELL_AND_IL12_TREATED_MELANOMA_DAY3_UP	103	0.346078	1.40512	0.0186782	0.438667	1	4226
VECCHI_GASTRIC_CANCER_EARLY_UP	217	0.312219	1.40501	0.00393701	0.438346	1	3395
KOHOUTEK_CCNT1_TARGETS	21	0.479958	1.40487	0.0695296	0.438104	1	3542
GO_GLIAL_CELL_DEVELOPMENT	39	0.414997	1.40481	0.0480984	0.437689	1	2418
GO_MULTICELLULAR_ORGANISMAL_MACROMOLECULE_METABOLIC_PROCESS	18	0.504786	1.40372	0.0830918	0.440126	1	260
CASORELLI_ACUTE_PROMYELOCYTIC_LEUKEMIA_DN	399	0.296935	1.40317	0	0.440991	1	3706
GSE40274_CTRL_VS_FOXP3_TRANSDUCED_ACTIVATED_CD4_TCELL_UP	130	0.335473	1.40256	0.011041	0.44216	1	3336
GSE14769_20MIN_VS_360MIN_LPS_BMDM_DN	88	0.354159	1.40255	0.0227273	0.441565	1	2326
GSE10325_BCELL_VS_LUPUS_BCELL_UP	75	0.362171	1.40245	0.024359	0.441206	1	1129
GO_METHIONINE_METABOLIC_PROCESS	15	0.532268	1.40242	0.0870406	0.440676	1	3850
GO_MICROTUBULE_ORGANIZING_CENTER_ORGANIZATION	46	0.40556	1.40179	0.043673	0.441887	1	3591
GO_DNA_SECONDARY_STRUCTURE_BINDING	15	0.525993	1.40134	0.0881783	0.442576	1	2755
GO_POSITIVE_REGULATION_OF_LAMELLIPODIUM_ASSEMBLY	11	0.585819	1.40115	0.0983447	0.4425	1	5242
REACTOME_G1_S_TRANSITION	89	0.355445	1.40099	0.0238411	0.442325	1	3696
GSE40655_FOXO1_KO_VS_WT_NTREG_DN	89	0.350663	1.40085	0.0296774	0.442132	1	2680
GO_REGULATION_OF_MICROTUBULE_BASED_PROCESS	117	0.338651	1.40074	0.00858369	0.441844	1	3990
GSE22886_NAIVE_CD4_TCELL_VS_DC_DN	116	0.337451	1.40026	0.0212465	0.442591	1	2616
ODONNELL_TARGETS_OF_MYC_AND_TFRC_DN	32	0.434522	1.4001	0.0675105	0.442428	1	3336
GGGYGTGNY_UNKNOWN	33	0.427573	1.40002	0.0521277	0.442048	1	1602
GSE15735_CTRL_VS_HDAC_INHIBITOR_TREATED_CD4_TCELL_12H_UP	92	0.352565	1.39983	0.0215054	0.441947	1	2655
REACTOME_EXTRACELLULAR_MATRIX_ORGANIZATION	17	0.51391	1.39851	0.097166	0.445125	1	953
GO_HYDROLASE_ACTIVITY_ACTING_ON_ACID_ANHYDRIDES	401	0.290895	1.39846	0	0.444658	1	4279
GO_MICROBODY	71	0.366285	1.39821	0.0264201	0.44477	1	1725
GO_COFACTOR_BINDING	162	0.320159	1.39806	0.00376648	0.444585	1	2492
GO_COATED_VESICLE_MEMBRANE	59	0.380654	1.39802	0.0385572	0.444089	1	1158
REACTOME_TRANSPORT_OF_MATURE_TRANSCRIPT_TO_CYTOPLASM	32	0.437777	1.3977	0.0715812	0.444382	1	4829
BANDRES_RESPONSE_TO_CARMUSTIN_WITHOUT_MGMT_48HR_DN	16	0.517272	1.39716	0.0839092	0.445271	1	2845
GSE23114_PERITONEAL_CAVITY_B1A_BCELL_VS_SPLEEN_BCELL_DN	122	0.33283	1.39644	0.0192878	0.446698	1	3784
GSE41867_DAY8_EFFECTOR_VS_DAY30_MEMORY_CD8_TCELL_LCMV_ARMSTRONG_UP	125	0.334353	1.39634	0.0150376	0.446348	1	3683
GSE42088_2H_VS_24H_LEISHMANIA_INF_DC_DN	91	0.351166	1.39628	0.0265604	0.445933	1	1968
GSE4984_UNTREATED_VS_VEHICLE_CTRL_TREATED_DC_DN	102	0.346866	1.39625	0.0191176	0.44542	1	2269
GO_TRNA_METABOLIC_PROCESS	124	0.334391	1.3962	0.00890208	0.444935	1	3622
GSE24574_BCL6_HIGH_VS_LOW_TFH_CD4_TCELL_DN	131	0.333138	1.39571	0.0118168	0.445687	1	3690
GSE32901_NAIVE_VS_TH17_NEG_CD4_TCELL_DN	51	0.391812	1.39536	0.0401837	0.446011	1	1521
GO_ATPASE_ACTIVITY	200	0.315233	1.39534	0.00195312	0.445462	1	4279
GSE9878_CTRL_VS_EBF_TRANSDUCED_PAX5_KO_PRO_BCELL_DN	111	0.342173	1.39534	0.0189781	0.444863	1	2118
KEGG_HOMOLOGOUS_RECOMBINATION	19	0.497382	1.39531	0.0848485	0.444366	1	3623
GO_SMALL_NUCLEOLAR_RIBONUCLEOPROTEIN_COMPLEX	15	0.527798	1.395	0.0915354	0.44461	1	4144
BOYLAN_MULTIPLE_MYELOMA_C_D_UP	72	0.365732	1.39494	0.0322165	0.444195	1	2014
GSE22601_DOUBLE_POSITIVE_VS_CD4_SINGLE_POSITIVE_THYMOCYTE_DN	116	0.33922	1.39361	0.0188679	0.447243	1	3919
REACTOME_GLYCEROPHOSPHOLIPID_BIOSYNTHESIS	38	0.4226	1.39341	0.0664414	0.447226	1	1141
GSE17721_CTRL_VS_PAM3CSK4_8H_BMDC_DN	80	0.357862	1.39336	0.0259403	0.44676	1	1421
GO_METAL_CLUSTER_BINDING	47	0.397843	1.39306	0.0535077	0.446964	1	4109
GSE10240_CTRL_VS_IL17_AND_IL22_STIM_PRIMARY_BRONCHIAL_EPITHELIAL_CELLS_UP	102	0.344921	1.39282	0.0126227	0.447036	1	3521
PID_FOXM1_PATHWAY	27	0.446822	1.39276	0.0742227	0.446629	1	3566
ZHAN_MULTIPLE_MYELOMA_SUBGROUPS	23	0.471779	1.39266	0.0832487	0.4463	1	4227
GO_MEMBRANE_BIOGENESIS	11	0.573408	1.39236	0.109244	0.446547	1	2235
GSE11961_MEMORY_BCELL_DAY7_VS_GERMINAL_CENTER_BCELL_DAY7_UP	78	0.359881	1.39165	0.0329815	0.447921	1	2974
GSE28726_ACT_CD4_TCELL_VS_ACT_VA24NEG_NKTCELL_UP	119	0.335672	1.39118	0.00879765	0.448692	1	3785
GSE22432_MULTIPOTENT_VS_COMMON_DC_PROGENITOR_UNTREATED_UP	134	0.332129	1.39089	0.0108359	0.448921	1	4158
SERVITJA_LIVER_HNF1A_TARGETS_UP	68	0.37552	1.39088	0.0325301	0.448352	1	1641
GO_PEPTIDYL_GLUTAMIC_ACID_MODIFICATION	16	0.519297	1.39067	0.093	0.448333	1	1676
GSE2585_CD80_HIGH_VS_LOW_MTEC_DN	80	0.356531	1.39048	0.0205128	0.448262	1	1513
GO_NEGATIVE_REGULATION_OF_CHEMOTAXIS	20	0.485005	1.39043	0.0803662	0.447808	1	2138
SENGUPTA_NASOPHARYNGEAL_CARCINOMA_UP	133	0.333487	1.38964	0.0262726	0.449401	1	2521
KOKKINAKIS_METHIONINE_DEPRIVATION_48HR_UP	70	0.364674	1.38945	0.0333333	0.449359	1	3572
GO_NEUROMUSCULAR_PROCESS_CONTROLLING_POSTURE	10	0.590446	1.38917	0.109628	0.44954	1	3381
GSE2770_UNTREATED_VS_IL12_TREATED_ACT_CD4_TCELL_6H_DN	90	0.351124	1.38817	0.0199468	0.451778	1	2964
KEGG_GLYCOSAMINOGLYCAN_BIOSYNTHESIS_CHONDROITIN_SULFATE	13	0.537584	1.38795	0.0962264	0.451804	1	2211
ENGELMANN_CANCER_PROGENITORS_UP	17	0.507955	1.38781	0.102897	0.45161	1	2002
GSE19401_UNSTIM_VS_PAM2CSK4_STIM_FOLLICULAR_DC_DN	99	0.342475	1.38719	0.0246377	0.452763	1	2883
GSE22033_UNTREATED_VS_MRL24_TREATED_MEF_UP	106	0.342066	1.38708	0.0256776	0.45251	1	2609
GSE37532_WT_VS_PPARG_KO_LN_TCONV_DN	82	0.357334	1.3869	0.0296296	0.452415	1	3919
GSE1460_INTRATHYMIC_T_PROGENITOR_VS_NAIVE_CD4_TCELL_CORD_BLOOD_UP	118	0.334597	1.38654	0.0120846	0.45284	1	5001
MMS_MOUSE_LYMPH_HIGH_4HRS_UP	19	0.489477	1.38643	0.0845214	0.452616	1	3748
REACTOME_INTEGRIN_CELL_SURFACE_INTERACTIONS	34	0.42765	1.38637	0.0584416	0.452213	1	623
HAN_JNK_SINGALING_UP	19	0.494802	1.3862	0.0796371	0.452146	1	592
STTTCRNTTT_IRF_Q6	22	0.472043	1.38528	0.0827225	0.454165	1	2424
GO_PROTEOGLYCAN_BIOSYNTHETIC_PROCESS	21	0.480768	1.38505	0.0941055	0.454203	1	822
GSE18791_CTRL_VS_NEWCASTLE_VIRUS_DC_16H_UP	112	0.333965	1.38493	0.0100865	0.453967	1	4671
GO_CARDIAC_CELL_DEVELOPMENT	25	0.461793	1.38491	0.0723888	0.453446	1	2689
NADERI_BREAST_CANCER_PROGNOSIS_UP	28	0.447959	1.38429	0.0786988	0.454582	1	2340
OXFORD_RALA_OR_RALB_TARGETS_DN	10	0.58131	1.38405	0.121648	0.45467	1	539
GSE7568_IL4_VS_IL4_AND_DEXAMETHASONE_TREATED_MACROPHAGE_UP	101	0.340102	1.38398	0.0199147	0.454287	1	2581
AP1FJ_Q2	87	0.349345	1.38381	0.0216509	0.45424	1	1827
GSE15930_NAIVE_VS_48H_IN_VITRO_STIM_IL12_CD8_TCELL_DN	144	0.32804	1.38352	0.0176849	0.454437	1	4979
GO_CYTOSKELETON_DEPENDENT_INTRACELLULAR_TRANSPORT	54	0.381883	1.38327	0.0459184	0.454671	1	3724
VALK_AML_CLUSTER_1	12	0.557666	1.38311	0.110687	0.454525	1	942
KOYAMA_SEMA3B_TARGETS_DN	171	0.316701	1.3831	0.00361664	0.45395	1	2563
ZWANG_EGF_INTERVAL_UP	21	0.47983	1.38298	0.090379	0.453724	1	5229
CEBALLOS_TARGETS_OF_TP53_AND_MYC_UP	10	0.591452	1.38297	0.117755	0.453182	1	3548
GSE13547_WT_VS_ZFX_KO_BCELL_ANTI_IGM_STIM_2H_UP	115	0.332513	1.38249	0.0204082	0.454049	1	3570
TSENG_IRS1_TARGETS_UP	50	0.384555	1.38212	0.0390625	0.454535	1	1373
REACTOME_REGULATION_OF_GLUCOKINASE_BY_GLUCOKINASE_REGULATORY_PROTEIN	17	0.498261	1.38156	0.0856865	0.455517	1	4511
BURTON_ADIPOGENESIS_4	30	0.440377	1.38134	0.0700219	0.455615	1	257
GSE19941_UNSTIM_VS_LPS_STIM_IL10_KO_MACROPHAGE_UP	71	0.36382	1.38134	0.022339	0.455059	1	2535
GSE40441_NRP1_POS_INDUCED_TREG_VS_NRP1_NEG_NATURAL_TREG_UP	69	0.363844	1.38118	0.0403121	0.454922	1	1114
GO_POSITIVE_REGULATION_OF_SYNAPTIC_TRANSMISSION	44	0.397683	1.38098	0.0602273	0.454909	1	2889
KEGG_FOCAL_ADHESION	80	0.356511	1.38096	0.0329025	0.454393	1	1574
GSE2770_UNTREATED_VS_IL4_TREATED_ACT_CD4_TCELL_6H_DN	77	0.356845	1.38081	0.0285006	0.454243	1	3919
REACTOME_MEIOTIC_RECOMBINATION	21	0.470876	1.38062	0.100398	0.454181	1	3569
GO_LONG_TERM_SYNAPTIC_POTENTIATION	22	0.477887	1.38058	0.0847458	0.453764	1	2755
GO_CHONDROITIN_SULFATE_PROTEOGLYCAN_METABOLIC_PROCESS	17	0.506291	1.38038	0.0879581	0.453768	1	2211
GSE1460_INTRATHYMIC_T_PROGENITOR_VS_THYMIC_STROMAL_CELL_DN	86	0.348448	1.37963	0.0271739	0.455303	1	2575
REACTOME_ORC1_REMOVAL_FROM_CHROMATIN	54	0.381961	1.3796	0.0409357	0.454845	1	3696
GO_NEGATIVE_REGULATION_OF_AXONOGENESIS	28	0.445227	1.37952	0.0757737	0.454507	1	1524
GSE41867_NAIVE_VS_DAY15_LCMV_EFFECTOR_CD8_TCELL_UP	119	0.331098	1.37943	0.0168712	0.454206	1	4684
E2F_Q4	116	0.334273	1.37909	0.0167364	0.45463	1	3990
ATACCTC_MIR202	84	0.352561	1.37908	0.0283401	0.454091	1	1721
GO_CALCIUM_ION_BINDING	205	0.31015	1.37881	0	0.45428	1	1547
GSE22432_MULTIPOTENT_VS_COMMON_DC_PROGENITOR_UNTREATED_DN	114	0.33399	1.37862	0.0223547	0.454244	1	4585
MATZUK_MALE_REPRODUCTION_SERTOLI	14	0.526346	1.37813	0.100186	0.455022	1	3910
GO_MULTICELLULAR_ORGANISM_METABOLIC_PROCESS	23	0.463485	1.37807	0.0765253	0.454608	1	260
GSE41867_DAY15_EFFECTOR_VS_DAY30_EXHAUSTED_CD8_TCELL_LCMV_CLONE13_DN	109	0.339886	1.37792	0.0208644	0.454447	1	3703
REACTOME_MITOTIC_G1_G1_S_PHASES	103	0.341237	1.3771	0.021645	0.456184	1	3696
GOLDRATH_NAIVE_VS_EFF_CD8_TCELL_DN	111	0.334838	1.37667	0.0100287	0.456885	1	3479
E2F_Q6	113	0.331979	1.37615	0.0145138	0.457791	1	3990
WOO_LIVER_CANCER_RECURRENCE_DN	36	0.409795	1.376	0.0591581	0.457665	1	1933
GO_CELL_CYCLE_PHASE_TRANSITION	151	0.319217	1.3753	0.0130933	0.459125	1	2860
FURUKAWA_DUSP6_TARGETS_PCI35_UP	22	0.475148	1.37494	0.0779915	0.459608	1	858
GSE32164_RESTING_DIFFERENTIATED_VS_ALTERNATIVELY_ACT_M2_MACROPHAGE_UP	111	0.336202	1.37492	0.0238806	0.459103	1	2197
GSE33292_WT_VS_TCF1_KO_DN3_THYMOCYTE_DN	136	0.328239	1.37442	0.0167683	0.45994	1	3360
GO_ENDOTHELIAL_CELL_DEVELOPMENT	13	0.538812	1.37404	0.111531	0.460443	1	2479
GSE27786_LIN_NEG_VS_NKTCELL_UP	115	0.336458	1.3739	0.023988	0.460294	1	3618
PID_GLYPICAN_1PATHWAY	16	0.508216	1.37364	0.0968064	0.460541	1	1041
GO_NEURON_SPINE	37	0.41099	1.37347	0.0587595	0.460497	1	2138
GSE20152_SPHK1_KO_VS_HTNFA_OVEREXPRESS_ANKLE_UP	81	0.355989	1.37343	0.0308311	0.46008	1	3612
ELVIDGE_HYPOXIA_BY_DMOG_UP	62	0.366869	1.37341	0.0395809	0.459552	1	1689
GSE39820_TGFBETA1_VS_TGFBETA3_IN_IL6_TREATED_CD4_TCELL_UP	106	0.338842	1.37327	0.0150068	0.459386	1	3282
GSE17721_CTRL_VS_POLYIC_4H_BMDC_UP	104	0.338408	1.37297	0.0140647	0.459703	1	3646
GO_FLAVIN_ADENINE_DINUCLEOTIDE_BINDING	42	0.402191	1.37262	0.0581655	0.460184	1	2492
GSE1460_NAIVE_CD4_TCELL_CORD_BLOOD_VS_THYMIC_STROMAL_CELL_UP	72	0.361813	1.37258	0.0251656	0.459758	1	1540
GSE14415_FOXP3_KO_NATURAL_TREG_VS_TCONV_DN	94	0.344983	1.37182	0.03125	0.461375	1	927
GO_SENSORY_ORGAN_DEVELOPMENT	212	0.30785	1.37134	0.0113208	0.462213	1	1538
GO_REGULATION_OF_SMOOTH_MUSCLE_CELL_MIGRATION	16	0.510669	1.37128	0.0922473	0.461842	1	2114
GSE19825_NAIVE_VS_DAY3_EFF_CD8_TCELL_DN	104	0.337966	1.37123	0.0149477	0.461409	1	2972
GO_PRESPLICEOSOME	16	0.498824	1.37104	0.0919881	0.461383	1	3832
NUTT_GBM_VS_AO_GLIOMA_UP	24	0.461446	1.37101	0.0791367	0.460939	1	2958
RUTELLA_RESPONSE_TO_HGF_UP	183	0.311585	1.37099	0.00348432	0.460442	1	3351
GO_ORGANELLE_FISSION	275	0.298871	1.37085	0.00225734	0.460273	1	3672
GSE29618_LAIV_VS_TIV_FLU_VACCINE_DAY7_BCELL_UP	64	0.37314	1.37083	0.0504926	0.459769	1	1750
GO_CHAPERONE_MEDIATED_PROTEIN_FOLDING	33	0.418527	1.3707	0.066886	0.459611	1	1358
GSE2770_UNTREATED_VS_TGFB_AND_IL4_TREATED_ACT_CD4_TCELL_2H_UP	111	0.334952	1.37048	0.0140187	0.459662	1	2906
GO_SYNTAXIN_BINDING	38	0.41321	1.37046	0.0643729	0.459159	1	1269
GSE4984_GALECTIN1_VS_LPS_STIM_DC_DN	83	0.351668	1.37027	0.0401606	0.459162	1	3743
KEGG_VIRAL_MYOCARDITIS	17	0.495504	1.3701	0.10284	0.459087	1	2689
BOYLAN_MULTIPLE_MYELOMA_C_DN	20	0.478645	1.36992	0.106533	0.459072	1	2693
CAVARD_LIVER_CANCER_MALIGNANT_VS_BENIGN	10	0.577473	1.36973	0.126043	0.459073	1	3584
GSE16385_MONOCYTE_VS_12H_IFNG_TNF_TREATED_MACROPHAGE_UP	102	0.336635	1.36965	0.0300752	0.45876	1	3242
GSE1460_INTRATHYMIC_T_PROGENITOR_VS_NAIVE_CD4_TCELL_ADULT_BLOOD_UP	116	0.33371	1.36951	0.0121029	0.458641	1	2714
GO_NEGATIVE_REGULATION_OF_INTRINSIC_APOPTOTIC_SIGNALING_PATHWAY_IN_RESPONSE_TO_DNA_DAMAGE	14	0.531297	1.36902	0.109589	0.459439	1	1836
GO_NEGATIVE_REGULATION_OF_RELEASE_OF_CYTOCHROME_C_FROM_MITOCHONDRIA	10	0.58016	1.36866	0.118088	0.459917	1	2725
KEGG_ALANINE_ASPARTATE_AND_GLUTAMATE_METABOLISM	19	0.482723	1.36828	0.101291	0.460545	1	1118
GO_T_TUBULE	11	0.562323	1.36815	0.112037	0.460358	1	1574
GSE3920_UNTREATED_VS_IFNG_TREATED_ENDOTHELIAL_CELL_DN	101	0.341437	1.36811	0.0210804	0.459943	1	4234
LEE_AGING_CEREBELLUM_DN	37	0.408126	1.36803	0.0610526	0.459658	1	1323
GO_ER_TO_GOLGI_VESICLE_MEDIATED_TRANSPORT	102	0.336693	1.36769	0.0217077	0.460056	1	3353
GO_TRANSCRIPTIONAL_REPRESSOR_ACTIVITY_RNA_POLYMERASE_II_ACTIVATING_TRANSCRIPTION_FACTOR_BINDING	27	0.445133	1.36734	0.0916754	0.460544	1	782
GEORGES_CELL_CYCLE_MIR192_TARGETS	38	0.408836	1.36695	0.059867	0.461134	1	3591
GO_TELOMERE_CAPPING	11	0.567079	1.36687	0.127045	0.460841	1	4106
GO_STRIATED_MUSCLE_CONTRACTION	38	0.40664	1.3662	0.0664452	0.462204	1	2764
GSE13411_SWITCHED_MEMORY_BCELL_VS_PLASMA_CELL_DN	78	0.351589	1.36611	0.0295302	0.461891	1	2883
GSE41867_DAY8_EFFECTOR_VS_DAY30_EXHAUSTED_CD8_TCELL_LCMV_CLONE13_UP	112	0.336283	1.36538	0.029661	0.463446	1	2365
GSE36826_WT_VS_IL1R_KO_SKIN_STAPH_AUREUS_INF_UP	110	0.335609	1.36527	0.020202	0.463217	1	4294
GSE5589_WT_VS_IL10_KO_LPS_AND_IL10_STIM_MACROPHAGE_180MIN_DN	39	0.410565	1.36522	0.0793103	0.46283	1	3225
BIOCARTA_NFKB_PATHWAY	10	0.584845	1.36462	0.110708	0.464046	1	1280
BIOCARTA_G1_PATHWAY	16	0.504732	1.36431	0.121442	0.464397	1	2774
GSE16451_CTRL_VS_WEST_EQUINE_ENC_VIRUS_IMMATURE_NEURON_CELL_LINE_DN	118	0.330235	1.36362	0.0121396	0.46578	1	2706
GSE12845_IGD_NEG_BLOOD_VS_PRE_GC_TONSIL_BCELL_DN	95	0.338299	1.36352	0.0265734	0.465525	1	3570
CEBPB_01	95	0.341547	1.36204	0.0225989	0.469296	1	3480
GGCNNMSMYNTTG_UNKNOWN	56	0.372889	1.36188	0.0536993	0.469176	1	2603
LI_WILMS_TUMOR_ANAPLASTIC_UP	16	0.497685	1.36107	0.109827	0.470949	1	3880
KRCTCNNNNMANAGC_UNKNOWN	109	0.331226	1.36087	0.0290698	0.471014	1	3952
WAKABAYASHI_ADIPOGENESIS_PPARG_RXRA_BOUND_WITH_H4K20ME1_MARK	71	0.359744	1.36065	0.0478036	0.471122	1	4241
GO_MICROBODY_PART	50	0.388492	1.36056	0.0556199	0.470856	1	1725
GO_EMBRYONIC_SKELETAL_SYSTEM_MORPHOGENESIS	34	0.41581	1.35998	0.0828848	0.471921	1	1411
GSE15930_NAIVE_VS_48H_IN_VITRO_STIM_CD8_TCELL_DN	143	0.317806	1.35986	0.020155	0.471721	1	4315
LEE_BMP2_TARGETS_DN	544	0.27569	1.35969	0	0.471664	1	3784
GSE6674_ANTI_IGM_VS_PL2_3_STIM_BCELL_DN	96	0.338119	1.35937	0.027894	0.472063	1	2792
GSE13547_2H_VS_12_H_ANTI_IGM_STIM_ZFX_KO_BCELL_DN	95	0.337091	1.35933	0.0213618	0.47163	1	2578
GO_RNA_POLYMERASE_ACTIVITY	31	0.42764	1.35837	0.0924731	0.473958	1	2584
GO_INTERMEDIATE_FILAMENT	23	0.462752	1.35826	0.105477	0.47377	1	1543
GSE3982_DC_VS_MAC_LPS_STIM_DN	82	0.351319	1.3581	0.0328283	0.473712	1	3160
REACTOME_PREFOLDIN_MEDIATED_TRANSFER_OF_SUBSTRATE_TO_CCT_TRIC	18	0.487833	1.35783	0.10956	0.473942	1	5738
GO_REGULATION_OF_AMINO_ACID_TRANSPORT	13	0.538442	1.35773	0.11379	0.47368	1	4592
GO_COFACTOR_TRANSPORT	11	0.561242	1.35755	0.118644	0.473675	1	5180
GSE18281_SUBCAPSULAR_CORTICAL_REGION_VS_WHOLE_CORTEX_THYMUS_UP	102	0.334344	1.35695	0.0260989	0.474891	1	2189
GSE1432_6H_VS_24H_IFNG_MICROGLIA_UP	83	0.346454	1.35671	0.032	0.475043	1	3796
GSE21546_WT_VS_ELK1_KO_ANTI_CD3_STIM_DP_THYMOCYTES_DN	108	0.332099	1.35671	0.017316	0.474516	1	4294
GO_NEGATIVE_REGULATION_OF_CELL_CYCLE_G2_M_PHASE_TRANSITION	12	0.548278	1.35653	0.120362	0.474492	1	2197
GSE24634_TEFF_VS_TCONV_DAY3_IN_CULTURE_UP	118	0.328054	1.35645	0.0261941	0.474181	1	4132
GSE17721_LPS_VS_PAM3CSK4_24H_BMDC_DN	100	0.336202	1.35636	0.0235294	0.473908	1	3030
GSE2405_HEAT_KILLED_LYSATE_VS_LIVE_A_PHAGOCYTOPHILUM_STIM_NEUTROPHIL_24H_DN	92	0.339264	1.35618	0.0331034	0.473926	1	2803
GO_EYE_DEVELOPMENT	141	0.32086	1.35604	0.0212072	0.47379	1	1538
GSE12198_LOW_IL2_STIM_NK_CELL_VS_HIGH_IL2_STIM_NK_CELL_UP	95	0.339273	1.35564	0.0344333	0.474418	1	3776
YANG_BREAST_CANCER_ESR1_LASER_DN	23	0.454107	1.35514	0.0960163	0.475378	1	4738
GSE22919_RESTING_VS_IL2_IL12_IL15_STIM_NK_CELL_UP	123	0.322973	1.35404	0.0178042	0.478062	1	4966
FRIDMAN_SENESCENCE_UP	39	0.404079	1.35395	0.0647249	0.477791	1	2029
ARGGGTTAA_UNKNOWN	20	0.462701	1.35394	0.102161	0.477271	1	3123
GO_RESPONSE_TO_CADMIUM_ION	22	0.464167	1.35392	0.101761	0.476802	1	3748
PID_IL1_PATHWAY	18	0.483728	1.35387	0.0976838	0.4764	1	2483
GSE17721_0.5H_VS_4H_CPG_BMDC_DN	86	0.344409	1.35374	0.0393701	0.476242	1	1412
GO_G2_DNA_DAMAGE_CHECKPOINT	17	0.496421	1.35319	0.101961	0.477313	1	3706
VERRECCHIA_DELAYED_RESPONSE_TO_TGFB1	13	0.525246	1.35251	0.120077	0.478764	1	1121
SPIRA_SMOKERS_LUNG_CANCER_UP	18	0.487379	1.35223	0.108717	0.479015	1	4354
GSE12845_NAIVE_VS_PRE_GC_TONSIL_BCELL_DN	119	0.323795	1.35188	0.0267857	0.479428	1	3949
KEGG_GLYCEROPHOSPHOLIPID_METABOLISM	33	0.41827	1.35184	0.079865	0.47903	1	1536
GO_TRNA_TRANSPORT	22	0.465599	1.35172	0.0949367	0.478847	1	4511
SCIAN_INVERSED_TARGETS_OF_TP53_AND_TP73_DN	16	0.495623	1.35113	0.120361	0.480027	1	1116
WHITFIELD_CELL_CYCLE_LITERATURE	33	0.415295	1.35091	0.0896708	0.48016	1	3534
GSE22589_HEALTHY_VS_HIV_INFECTED_DC_UP	118	0.326352	1.35051	0.0223547	0.480795	1	3875
ACAACTT_MIR382	25	0.437865	1.35049	0.10395	0.480357	1	5186
VALK_AML_WITH_CEBPA	12	0.547168	1.35044	0.127168	0.479976	1	1834
GSE42088_UNINF_VS_LEISHMANIA_INF_DC_8H_DN	63	0.362104	1.3504	0.0501223	0.479581	1	3353
KALMA_E2F1_TARGETS	11	0.555462	1.35038	0.133649	0.479098	1	3396
GSE33162_UNTREATED_VS_4H_LPS_STIM_HDAC3_KO_MACROPHAGE_DN	125	0.324264	1.35009	0.0210016	0.479454	1	3389
ZHONG_SECRETOME_OF_LUNG_CANCER_AND_ENDOTHELIUM	36	0.413793	1.34998	0.0799549	0.479242	1	113
GSE22886_DAY1_VS_DAY7_MONOCYTE_IN_CULTURE_DN	109	0.330953	1.34976	0.0358166	0.479375	1	3655
NAKAJIMA_MAST_CELL	14	0.51992	1.34944	0.127255	0.479782	1	1157
GSE5142_HTERT_TRANSDUCED_VS_CTRL_CD8_TCELL_LATE_PASSAGE_CLONE_UP	124	0.32291	1.34915	0.0135338	0.480116	1	3863
GO_ODONTOGENESIS	41	0.401993	1.3487	0.0823799	0.480897	1	1049
GSE18148_CBFB_KO_VS_WT_TREG_UP	66	0.361132	1.34868	0.0449438	0.480408	1	1785
GO_CYTOSOLIC_TRANSPORT	94	0.339113	1.34804	0.0236769	0.481833	1	3705
VALK_AML_CLUSTER_3	11	0.569595	1.34717	0.130941	0.483857	1	1916
GSE2770_IL12_AND_TGFB_ACT_VS_ACT_CD4_TCELL_48H_DN	108	0.330531	1.34715	0.0272206	0.48341	1	4294
ONDER_CDH1_TARGETS_3_UP	10	0.569736	1.3471	0.122044	0.483017	1	504
CAFFAREL_RESPONSE_TO_THC_DN	16	0.494685	1.34688	0.122605	0.483156	1	3534
GSE14415_ACT_VS_CTRL_NATURAL_TREG_UP	111	0.325867	1.34654	0.0286145	0.483611	1	3972
GO_SMALL_NUCLEAR_RIBONUCLEOPROTEIN_COMPLEX	48	0.383902	1.34605	0.0645905	0.484558	1	3833
WANG_TARGETS_OF_MLL_CBP_FUSION_UP	15	0.50216	1.34598	0.134283	0.484247	1	1711
DACOSTA_UV_RESPONSE_VIA_ERCC3_COMMON_UP	32	0.417748	1.34583	0.0882353	0.48416	1	1090
GO_REGULATION_OF_CYTOKINE_PRODUCTION_INVOLVED_IN_IMMUNE_RESPONSE	21	0.461521	1.34582	0.104839	0.483685	1	1306
GO_ACTIVATION_OF_PROTEIN_KINASE_ACTIVITY	119	0.324094	1.34558	0.0235849	0.48386	1	2197
LIN_MELANOMA_COPY_NUMBER_UP	40	0.393096	1.34558	0.0717489	0.483354	1	4306
GO_LIPID_CATABOLIC_PROCESS	113	0.323784	1.34551	0.0241327	0.483028	1	4348
GO_HYDROLASE_ACTIVITY_ACTING_ON_ESTER_BONDS	332	0.287593	1.34535	0	0.483006	1	3128
BIOCARTA_CARM_ER_PATHWAY	19	0.474658	1.3453	0.114542	0.482611	1	3703
ACTGCAG_MIR173P	49	0.383398	1.34529	0.0809249	0.48214	1	4388
GSE41867_DAY6_VS_DAY8_LCMV_CLONE13_EFFECTOR_CD8_TCELL_DN	112	0.328325	1.34517	0.0183767	0.481964	1	2927
GSE1460_CORD_VS_ADULT_BLOOD_NAIVE_CD4_TCELL_DN	110	0.328686	1.34436	0.0340909	0.483795	1	3284
GSE7218_UNSTIM_VS_ANTIGEN_STIM_THROUGH_IGG_BCELL_UP	111	0.327644	1.34426	0.0248902	0.483578	1	3389
GSE22443_NAIVE_VS_ACT_AND_IL2_TREATED_CD8_TCELL_DN	75	0.351176	1.34379	0.0464824	0.484418	1	1543
GSE3982_CTRL_VS_IGE_STIM_MAST_CELL_DN	90	0.336648	1.3436	0.041779	0.484453	1	2891
COATES_MACROPHAGE_M1_VS_M2_UP	33	0.409188	1.34332	0.0858896	0.4848	1	1447
PLASARI_TGFB1_TARGETS_10HR_DN	106	0.330007	1.34308	0.0298295	0.485025	1	2527
GO_SKELETAL_MUSCLE_TISSUE_REGENERATION	14	0.516356	1.34284	0.132752	0.485194	1	4763
RAY_TUMORIGENESIS_BY_ERBB2_CDC25A_UP	51	0.376132	1.3425	0.0619159	0.48572	1	2452
GO_PROTEIN_DEPOLYMERIZATION	12	0.544979	1.34191	0.139279	0.486957	1	3309
GO_TETRAHYDROFOLATE_METABOLIC_PROCESS	14	0.516234	1.34185	0.131501	0.486598	1	1667
GO_CHONDROCYTE_DIFFERENTIATION	24	0.44423	1.34176	0.101822	0.486343	1	1122
GSE17301_IFNA2_VS_IFNA5_STIM_ACD3_ACD28_ACT_CD8_TCELL_DN	100	0.332856	1.34128	0.0355556	0.487226	1	3371
MARTINEZ_RB1_TARGETS_DN	233	0.297238	1.34105	0.0046083	0.487394	1	2616
GO_MUCOPOLYSACCHARIDE_METABOLIC_PROCESS	49	0.376516	1.34048	0.0765661	0.488569	1	2323
GSE19888_ADENOSINE_A3R_INH_VS_INH_PRETREAT_AND_ACT_WITH_TCELL_MEMBRANES_MAST_CELL_UP	79	0.343	1.34035	0.0325097	0.488444	1	1818
GSE9509_10MIN_VS_30MIN_LPS_AND_IL10_STIM_IL10_KO_MACROPHAGE_UP	106	0.32958	1.34017	0.0365682	0.48849	1	3905
KMCATNNWGGA_UNKNOWN	89	0.336278	1.33955	0.0265604	0.489801	1	3324
GO_TRANSFERASE_ACTIVITY_TRANSFERRING_PENTOSYL_GROUPS	30	0.420305	1.33933	0.0847458	0.489956	1	3210
GO_CHROMOSOME	442	0.276007	1.33917	0.00338983	0.489926	1	4165
GO_EXON_EXON_JUNCTION_COMPLEX	13	0.518579	1.33897	0.121504	0.489997	1	4669
GO_CYTOSKELETAL_PART	578	0.271074	1.33886	0	0.489785	1	3618
GSE37563_WT_VS_CTLA4_KO_CD4_TCELL_D4_POST_IMMUNIZATION_DN	94	0.339778	1.33883	0.0369393	0.489361	1	1631
GO_PROTEIN_LIPID_COMPLEX_SUBUNIT_ORGANIZATION	14	0.515054	1.3386	0.127382	0.489513	1	2014
GO_ESTABLISHMENT_OR_MAINTENANCE_OF_CELL_POLARITY	58	0.367618	1.33837	0.0645933	0.489641	1	3334
GO_NONMOTILE_PRIMARY_CILIUM_ASSEMBLY	16	0.495424	1.33829	0.122967	0.489373	1	1175
GSE27786_LIN_NEG_VS_CD4_TCELL_UP	105	0.332306	1.33793	0.0399408	0.489884	1	3868
GSE22432_CONVENTIONAL_CDC_VS_PLASMACYTOID_PDC_UP	116	0.323731	1.33789	0.020649	0.489523	1	4748
GSE43863_TH1_VS_LY6C_LOW_CXCR5NEG_EFFECTOR_CD4_TCELL_UP	120	0.322679	1.33734	0.0278638	0.490702	1	4625
GSE5099_UNSTIM_VS_MCSF_TREATED_MONOCYTE_DAY7_UP	102	0.333229	1.33718	0.0309423	0.490649	1	4251
ACTGAAA_MIR30A3P_MIR30E3P	83	0.341758	1.33666	0.0332871	0.491625	1	2892
GSE19888_ADENOSINE_A3R_INH_PRETREAT_AND_ACT_BY_A3R_VS_A3R_INH_AND_TCELL_MEMBRANES_ACT_MAST_CELL_DN	84	0.34326	1.33658	0.0419847	0.491352	1	3202
GO_RESPONSE_TO_CAFFEINE	10	0.576018	1.33649	0.140831	0.491098	1	726
GO_MICROTUBULE_CYTOSKELETON	507	0.277488	1.3362	0	0.491459	1	3802
GO_CELLULAR_MODIFIED_AMINO_ACID_BIOSYNTHETIC_PROCESS	26	0.44051	1.33584	0.110196	0.49202	1	2651
PID_AVB3_OPN_PATHWAY	14	0.511101	1.33529	0.128431	0.493213	1	1177
PAX2_01	21	0.458	1.33525	0.122554	0.492805	1	3941
GSE15330_MEGAKARYOCYTE_ERYTHROID_PROGENITOR_VS_PRO_BCELL_DN	118	0.321111	1.3349	0.0298954	0.493348	1	3396
GSE6875_WT_VS_FOXP3_KO_TREG_UP	68	0.355029	1.33473	0.0498721	0.493315	1	1717
GSE45365_HEALTHY_VS_MCMV_INFECTION_CD11B_DC_DN	83	0.341932	1.33461	0.0384088	0.493159	1	3358
GO_MICROBODY_MEMBRANE	31	0.421899	1.33428	0.0933768	0.493637	1	1725
GSE2770_UNTREATED_VS_ACT_CD4_TCELL_2H_DN	108	0.327526	1.33415	0.0355114	0.493481	1	3988
GSE39556_CD8A_DC_VS_NK_CELL_MOUSE_3H_POST_POLYIC_INJ_UP	133	0.319911	1.33371	0.0273312	0.494223	1	3770
GSE24634_IL4_VS_CTRL_TREATED_NAIVE_CD4_TCELL_DAY7_UP	109	0.325504	1.33336	0.037037	0.494719	1	3389
GO_S_ACYLTRANSFERASE_ACTIVITY	13	0.518113	1.33316	0.129808	0.494809	1	4607
GSE21546_UNSTIM_VS_ANTI_CD3_STIM_DP_THYMOCYTES_DN	101	0.329961	1.33315	0.0358166	0.494351	1	3555
GSE17974_CTRL_VS_ACT_IL4_AND_ANTI_IL12_4H_CD4_TCELL_DN	106	0.324464	1.3327	0.0355114	0.495143	1	4168
GSE7460_FOXP3_MUT_VS_HET_ACT_TCONV_UP	74	0.348442	1.33237	0.0483871	0.495633	1	2114
GO_ORGANELLE_TRANSPORT_ALONG_MICROTUBULE	29	0.430822	1.33234	0.106996	0.495218	1	3724
POU3F2_02	95	0.33369	1.3321	0.0373333	0.49548	1	2137
GSE9316_IL6_KO_VS_IFNG_KO_INVIVO_EXPANDED_CD4_TCELL_UP	94	0.334554	1.3318	0.0328767	0.495817	1	1622
GO_AMINOGLYCAN_CATABOLIC_PROCESS	26	0.438237	1.3317	0.114738	0.495619	1	1983
LINDGREN_BLADDER_CANCER_CLUSTER_1_DN	191	0.303751	1.33159	0.0212389	0.495433	1	2359
REACTOME_BRANCHED_CHAIN_AMINO_ACID_CATABOLISM	16	0.49438	1.33154	0.148851	0.495101	1	3628
SREBP1_Q6	91	0.33505	1.33137	0.044837	0.495105	1	3885
GSE21670_IL6_VS_TGFB_AND_IL6_TREATED_STAT3_KO_CD4_TCELL_UP	118	0.320824	1.3308	0.0355556	0.496287	1	4256
GSE30971_WBP7_HET_VS_KO_MACROPHAGE_UP	89	0.335072	1.32991	0.0360481	0.498483	1	3954
GRAESSMANN_RESPONSE_TO_MC_AND_DOXORUBICIN_DN	417	0.276548	1.32961	0	0.498918	1	3728
KRIEG_HYPOXIA_NOT_VIA_KDM3A	313	0.28428	1.32851	0.00265252	0.50164	1	2060
LEIN_CEREBELLUM_MARKERS	24	0.449967	1.32822	0.103158	0.501987	1	1004
GSE17301_ACD3_ACD28_VS_ACD3_ACD28_AND_IFNA2_STIM_CD8_TCELL_UP	103	0.329625	1.32769	0.0341064	0.503093	1	3570
GO_AMINOGLYCAN_BIOSYNTHETIC_PROCESS	50	0.375919	1.32753	0.0768322	0.503088	1	2323
ZID_01	93	0.333611	1.32743	0.0517464	0.502897	1	3492
GSE37301_CD4_TCELL_VS_RAG2_KO_NK_CELL_DN	78	0.344407	1.32659	0.0559085	0.504884	1	1085
MILI_PSEUDOPODIA_CHEMOTAXIS_DN	210	0.298794	1.32595	0.0113852	0.506327	1	2082
GSE20366_EX_VIVO_VS_HOMEOSTATIC_CONVERSION_NAIVE_CD4_TCELL_DN	84	0.338527	1.32592	0.0536451	0.505909	1	1778
GO_OSTEOBLAST_DIFFERENTIATION	71	0.352066	1.32589	0.0525672	0.505514	1	2322
TARTE_PLASMA_CELL_VS_PLASMABLAST_DN	206	0.296832	1.3257	0.0095057	0.505546	1	3784
GSE6674_UNSTIM_VS_ANTI_IGM_STIM_BCELL_UP	97	0.330836	1.32544	0.0414286	0.505832	1	2948
GO_MRNA_CIS_SPLICING_VIA_SPLICEOSOME	13	0.516263	1.32509	0.13516	0.506415	1	3827
GO_DEVELOPMENTAL_GROWTH	147	0.309856	1.32504	0.0413223	0.50608	1	1576
CROONQUIST_STROMAL_STIMULATION_UP	30	0.41569	1.32491	0.113436	0.505945	1	1651
GSE15324_NAIVE_VS_ACTIVATED_ELF4_KO_CD8_TCELL_DN	101	0.328826	1.32478	0.0378788	0.505853	1	2045
CHIN_BREAST_CANCER_COPY_NUMBER_UP	14	0.502301	1.32409	0.129741	0.507423	1	2249
GO_MICROTUBULE_ORGANIZING_CENTER_PART	67	0.352889	1.32407	0.0680437	0.506978	1	3724
REACTOME_ION_CHANNEL_TRANSPORT	13	0.519014	1.32389	0.139742	0.507024	1	1109
CAIRO_PML_TARGETS_BOUND_BY_MYC_UP	13	0.520342	1.32381	0.154062	0.506797	1	1085
GO_SKELETAL_SYSTEM_MORPHOGENESIS	79	0.338792	1.32355	0.0452055	0.507044	1	1411
CHEN_ETV5_TARGETS_TESTIS	13	0.521229	1.32329	0.141463	0.50732	1	3566
GO_HYDROLASE_ACTIVITY_ACTING_ON_CARBON_NITROGEN_BUT_NOT_PEPTIDE_BONDS_IN_CYCLIC_AMIDINES	16	0.491242	1.32299	0.129756	0.507711	1	3515
GO_CHROMOSOME_TELOMERIC_REGION	95	0.329732	1.32281	0.0413885	0.507763	1	4278
GSE46606_DAY1_VS_DAY3_CD40L_IL2_IL5_STIMULATED_IRF4_KO_BCELL_DN	94	0.334272	1.32256	0.0414365	0.508011	1	1949
GSE17721_LPS_VS_GARDIQUIMOD_4H_BMDC_DN	99	0.327534	1.32231	0.0346205	0.508187	1	4092
REACTOME_SIGNALING_BY_RHO_GTPASES	34	0.406642	1.32205	0.103784	0.508475	1	3642
GO_DNA_PACKAGING_COMPLEX	20	0.465558	1.32194	0.115152	0.508343	1	1862
GO_U5_SNRNP	15	0.50109	1.32137	0.140913	0.509559	1	4125
GSE32423_MEMORY_VS_NAIVE_CD8_TCELL_IL7_IL4_DN	90	0.335567	1.32082	0.0555556	0.510705	1	4684
GO_RNA_POLYMERASE_BINDING	18	0.470085	1.32039	0.126326	0.511532	1	5752
GO_ACID_AMINO_ACID_LIGASE_ACTIVITY	14	0.507825	1.3202	0.140438	0.511591	1	2651
PAX6_01	38	0.39273	1.31962	0.103373	0.512836	1	1661
GSE32164_ALTERNATIVELY_ACT_M2_VS_CMYC_INHIBITED_MACROPHAGE_DN	112	0.320269	1.3193	0.0419162	0.513294	1	3572
GSE7764_IL15_TREATED_VS_CTRL_NK_CELL_24H_UP	126	0.316685	1.31925	0.0256024	0.512939	1	4294
GO_MICROBODY_LUMEN	25	0.432289	1.31922	0.10883	0.512536	1	2079
GO_CELL_CYCLE	700	0.264591	1.31918	0	0.512163	1	3706
BROWNE_HCMV_INFECTION_10HR_UP	36	0.400021	1.3189	0.0879479	0.512494	1	2227
GO_VERY_LONG_CHAIN_FATTY_ACID_METABOLIC_PROCESS	10	0.551289	1.31882	0.159533	0.512259	1	2375
PUJANA_CHEK2_PCC_NETWORK	505	0.27129	1.31881	0	0.511773	1	4259
AP1_Q4	86	0.335188	1.31856	0.0403121	0.512041	1	1869
RICKMAN_HEAD_AND_NECK_CANCER_F	22	0.455714	1.31845	0.108765	0.51189	1	218
GSE2770_IL12_AND_TGFB_VS_IL4_TREATED_ACT_CD4_TCELL_6H_UP	113	0.31766	1.31833	0.0318379	0.511793	1	2581
MOHANKUMAR_TLX1_TARGETS_UP	228	0.291969	1.31777	0.0078125	0.512988	1	3566
GO_POSITIVE_REGULATION_OF_PROTEIN_SERINE_THREONINE_KINASE_ACTIVITY	123	0.317472	1.31777	0.0225904	0.512517	1	2323
GO_SERINE_FAMILY_AMINO_ACID_METABOLIC_PROCESS	25	0.421348	1.31768	0.118644	0.51227	1	3342
GSE43863_TH1_VS_LY6C_LOW_CXCR5NEG_EFFECTOR_CD4_TCELL_DN	107	0.325705	1.31753	0.0421196	0.512255	1	2119
GSE14308_TH2_VS_TH17_UP	102	0.325648	1.31732	0.0470588	0.512381	1	3513
JAERVINEN_AMPLIFIED_IN_LARYNGEAL_CANCER	18	0.476373	1.31715	0.139053	0.512444	1	3918
LABBE_WNT3A_TARGETS_UP	57	0.361895	1.31704	0.0715167	0.512292	1	2555
BIOCARTA_CTCF_PATHWAY	11	0.553218	1.31693	0.159851	0.512128	1	1944
GO_SENSORY_ORGAN_MORPHOGENESIS	98	0.327331	1.31689	0.0314286	0.511762	1	1523
ZHENG_GLIOBLASTOMA_PLASTICITY_DN	22	0.453264	1.31643	0.132542	0.512676	1	1109
GSE40666_UNTREATED_VS_IFNA_STIM_CD8_TCELL_90MIN_DN	104	0.326945	1.31585	0.042735	0.513961	1	2898
GSE2585_THYMIC_DC_VS_MTEC_DN	87	0.33619	1.31555	0.0519481	0.514386	1	2735
GSE36888_UNTREATED_VS_IL2_TREATED_TCELL_2H_UP	79	0.344651	1.31535	0.0639687	0.514524	1	2882
GSE25088_WT_VS_STAT6_KO_MACROPHAGE_IL4_STIM_DN	111	0.317806	1.31492	0.0306569	0.515355	1	2267
GSE17721_CTRL_VS_PAM3CSK4_1H_BMDC_UP	110	0.321238	1.3142	0.0251108	0.517055	1	1730
CAGCCTC_MIR4855P	57	0.356653	1.31384	0.0773882	0.517667	1	1721
GO_ENDOPLASMIC_RETICULUM_ORGANIZATION	21	0.458919	1.31321	0.123028	0.5191	1	3157
CHANG_CORE_SERUM_RESPONSE_UP	139	0.312591	1.31303	0.0249169	0.519146	1	4158
ACTACCT_MIR196A_MIR196B	57	0.362665	1.31286	0.0729517	0.519157	1	3040
ACCAATC_MIR509	16	0.490423	1.31275	0.135427	0.519017	1	1871
GSE15330_GRANULOCYTE_MONOCYTE_PROGENITOR_VS_PRO_BCELL_UP	123	0.315672	1.31257	0.0376569	0.519056	1	3917
REACTOME_ANTIGEN_PRESENTATION_FOLDING_ASSEMBLY_AND_PEPTIDE_LOADING_OF_CLASS_I_MHC	11	0.545461	1.3123	0.160291	0.519423	1	564
DEURIG_T_CELL_PROLYMPHOCYTIC_LEUKEMIA_UP	148	0.306712	1.31202	0.0231405	0.51981	1	3051
GSE22313_HEALTHY_VS_SLE_MOUSE_CD4_TCELL_DN	83	0.337275	1.31168	0.0500677	0.520328	1	2583
GO_ATPASE_ACTIVITY_COUPLED_TO_MOVEMENT_OF_SUBSTANCES	43	0.38208	1.31164	0.0772727	0.519936	1	4265
GSE21670_STAT3_KO_VS_WT_CD4_TCELL_TGFB_TREATED_UP	108	0.319371	1.31117	0.0443131	0.520896	1	2680
PID_TGFBR_PATHWAY	28	0.425238	1.31092	0.107595	0.521176	1	1988
GO_CYTOKINE_BINDING	27	0.42483	1.31085	0.10303	0.520906	1	1604
GO_REGULATION_OF_SKELETAL_MUSCLE_TISSUE_DEVELOPMENT	20	0.454097	1.31066	0.12326	0.520954	1	3794
GSE5589_LPS_VS_LPS_AND_IL10_STIM_MACROPHAGE_45MIN_DN	87	0.333346	1.31048	0.0444444	0.520988	1	3697
GSE27786_LSK_VS_CD8_TCELL_UP	86	0.332866	1.30949	0.0394022	0.523577	1	2635
ZHAN_LATE_DIFFERENTIATION_GENES_UP	18	0.471932	1.30946	0.135189	0.523181	1	2235
DAVICIONI_TARGETS_OF_PAX_FOXO1_FUSIONS_DN	21	0.453096	1.30936	0.113089	0.522976	1	1651
LEE_CALORIE_RESTRICTION_NEOCORTEX_DN	39	0.384915	1.30923	0.0925714	0.522881	1	1695
GSE8835_HEALTHY_VS_CLL_CD8_TCELL_DN	79	0.335312	1.30895	0.0524246	0.523291	1	2642
GO_U2_SNRNP	15	0.498549	1.30861	0.135644	0.523872	1	3833
GO_AEROBIC_RESPIRATION	39	0.389176	1.30835	0.0967008	0.524173	1	5263
LEE_LIVER_CANCER_MYC_E2F1_UP	23	0.440108	1.3081	0.111449	0.524492	1	1377
GSE14308_TH17_VS_NAIVE_CD4_TCELL_UP	100	0.325399	1.30716	0.0517483	0.526919	1	2642
GSE21546_ELK1_KO_VS_SAP1A_KO_AND_ELK1_KO_DP_THYMOCYTES_DN	107	0.316319	1.30715	0.0424328	0.526462	1	4108
TOYOTA_TARGETS_OF_MIR34B_AND_MIR34C	233	0.291596	1.30571	0.0128755	0.530504	1	3732
BERENJENO_TRANSFORMED_BY_RHOA_DN	184	0.29585	1.30478	0.0262238	0.532969	1	1876
GSE360_L_DONOVANI_VS_B_MALAYI_HIGH_DOSE_MAC_DN	99	0.323119	1.30452	0.0473373	0.533268	1	1997
GSE23321_CD8_STEM_CELL_MEMORY_VS_CENTRAL_MEMORY_CD8_TCELL_UP	71	0.341238	1.30413	0.0596833	0.533969	1	1715
GSE41978_ID2_KO_AND_BIM_KO_VS_BIM_KO_KLRG1_LOW_EFFECTOR_CD8_TCELL_DN	75	0.339777	1.30378	0.0630749	0.534576	1	2056
NIKOLSKY_BREAST_CANCER_7P22_AMPLICON	20	0.452842	1.30349	0.130859	0.535004	1	3145
GSE22601_DOUBLE_NEGATIVE_VS_CD8_SINGLE_POSITIVE_THYMOCYTE_DN	54	0.359704	1.3033	0.0749698	0.535102	1	1827
GSE11961_MEMORY_BCELL_DAY7_VS_GERMINAL_CENTER_BCELL_DAY40_DN	89	0.32775	1.30322	0.0557823	0.53486	1	3324
GO_NUCLEOSIDE_BISPHOSPHATE_METABOLIC_PROCESS	21	0.445677	1.30311	0.121466	0.53468	1	3719
TSAI_RESPONSE_TO_RADIATION_THERAPY	10	0.54874	1.30224	0.156987	0.536994	1	920
GSE22886_NAIVE_VS_IGG_IGA_MEMORY_BCELL_UP	71	0.342996	1.30194	0.0746269	0.53744	1	2300
GSE17974_1H_VS_72H_UNTREATED_IN_VITRO_CD4_TCELL_DN	111	0.317275	1.3006	0.0556348	0.541184	1	3244
GSE24026_PD1_LIGATION_VS_CTRL_IN_ACT_TCELL_LINE_DN	110	0.318615	1.30034	0.0477528	0.541531	1	4148
GO_RIBONUCLEOPROTEIN_COMPLEX_BINDING	58	0.355509	1.30025	0.0911361	0.541315	1	4172
CHIARADONNA_NEOPLASTIC_TRANSFORMATION_CDC25_DN	65	0.34866	1.30025	0.0647668	0.540819	1	1624
YAO_TEMPORAL_RESPONSE_TO_PROGESTERONE_CLUSTER_0	30	0.420438	1.30023	0.103486	0.540375	1	1717
GSE26488_CTRL_VS_PEPTIDE_INJECTION_HDAC7_DELTAP_TG_OT2_THYMOCYTE_DN	102	0.322201	1.30022	0.0536723	0.539906	1	3480
TOMLINS_PROSTATE_CANCER_DN	13	0.522294	1.29999	0.164208	0.540135	1	2358
GSE27786_LSK_VS_NKTCELL_UP	102	0.322883	1.29954	0.0483162	0.541098	1	3618
GO_REGULATION_OF_PLASMA_LIPOPROTEIN_PARTICLE_LEVELS	18	0.475742	1.29923	0.147295	0.541598	1	2014
LUI_THYROID_CANCER_PAX8_PPARG_UP	16	0.485484	1.29907	0.151874	0.541618	1	4354
GO_GLIOGENESIS	77	0.338617	1.29841	0.0617608	0.543182	1	2418
IZADPANAH_STEM_CELL_ADIPOSE_VS_BONE_DN	39	0.388643	1.29817	0.107345	0.543417	1	1292
GO_4_IRON_4_SULFUR_CLUSTER_BINDING	30	0.412701	1.29802	0.1284	0.543443	1	3268
GSE15750_WT_VS_TRAF6KO_DAY6_EFF_CD8_TCELL_UP	96	0.321546	1.29775	0.0517241	0.543811	1	3137
LI_LUNG_CANCER	23	0.440956	1.29772	0.107105	0.543393	1	4293
SMID_BREAST_CANCER_BASAL_UP	237	0.287176	1.29762	0.011236	0.543228	1	3378
GO_NEUROTRANSMITTER_TRANSPORT	52	0.362786	1.29627	0.0904762	0.547044	1	1981
TATAAA_TATA_01	28	0.413623	1.2962	0.110515	0.546758	1	2336
PLASARI_TGFB1_SIGNALING_VIA_NFIC_10HR_DN	11	0.533076	1.29617	0.168937	0.546367	1	1871
KAECH_DAY8_EFF_VS_MEMORY_CD8_TCELL_UP	119	0.315871	1.29579	0.0462963	0.547078	1	3919
GSE42021_TCONV_PLN_VS_CD24LO_TCONV_THYMUS_UP	94	0.323092	1.29579	0.0511811	0.546588	1	4060
ROSS_AML_WITH_CBFB_MYH11_FUSION	19	0.455199	1.29574	0.140504	0.546267	1	868
GO_ENSHEATHMENT_OF_NEURONS	39	0.386751	1.29531	0.0954994	0.547171	1	2300
GSE22601_CD4_SINGLE_POSITIVE_VS_CD8_SINGLE_POSITIVE_THYMOCYTE_UP	121	0.310031	1.29525	0.0421687	0.546862	1	3869
GSE26343_WT_VS_NFAT5_KO_MACROPHAGE_UP	91	0.326534	1.29503	0.0482759	0.547045	1	3018
GSE42088_UNINF_VS_LEISHMANIA_INF_DC_4H_UP	99	0.323966	1.295	0.0447094	0.546662	1	3806
GO_TELOMERASE_HOLOENZYME_COMPLEX	13	0.512396	1.295	0.161322	0.546172	1	3864
GSE17721_CTRL_VS_CPG_2H_BMDC_UP	104	0.318882	1.29456	0.0491071	0.547076	1	1984
WCAANNNYCAG_UNKNOWN	258	0.280765	1.29452	0.0253456	0.546728	1	2363
ZHOU_TNF_SIGNALING_30MIN	32	0.404678	1.2938	0.115756	0.548584	1	3900
ONDER_CDH1_TARGETS_1_UP	59	0.353049	1.29351	0.0728643	0.549028	1	2623
BOYAULT_LIVER_CANCER_SUBCLASS_G23_UP	35	0.395098	1.29348	0.107104	0.548629	1	3319
GSE411_WT_VS_SOCS3_KO_MACROPHAGE_IL6_STIM_400MIN_DN	91	0.326	1.29316	0.0614525	0.549229	1	2992
KAUFFMANN_DNA_REPAIR_GENES	151	0.302253	1.29313	0.0212766	0.548813	1	2535
GSE40068_CXCR5NEG_BCL6NEG_CD4_TCELL_VS_CXCR5POS_BCL6NEG_TFH_UP	107	0.31534	1.29303	0.0277372	0.548648	1	3257
GO_SPINDLE_ASSEMBLY	39	0.393119	1.29299	0.109049	0.548315	1	4076
GO_SPINDLE_LOCALIZATION	20	0.456825	1.29251	0.137155	0.549366	1	3880
ALONSO_METASTASIS_EMT_UP	23	0.433892	1.29225	0.142857	0.54973	1	1527
GO_PTERIDINE_CONTAINING_COMPOUND_BIOSYNTHETIC_PROCESS	10	0.551042	1.29165	0.171587	0.551135	1	2514
LANDIS_ERBB2_BREAST_TUMORS_324_DN	72	0.338048	1.29159	0.0715198	0.550851	1	2601
GO_REGULATION_OF_RAS_PROTEIN_SIGNAL_TRANSDUCTION	42	0.373574	1.29151	0.11124	0.550621	1	3612
GSE2826_WT_VS_BTK_KO_BCELL_UP	116	0.312597	1.29149	0.0472441	0.55017	1	2819
GSE3039_B2_VS_B1_BCELL_DN	81	0.332377	1.29146	0.061745	0.549799	1	1584
REACTOME_DIABETES_PATHWAYS	82	0.333977	1.29094	0.0699208	0.55096	1	3040
PETRETTO_CARDIAC_HYPERTROPHY	16	0.485115	1.29071	0.146853	0.551255	1	1651
JOHNSTONE_PARVB_TARGETS_3_DN	517	0.263275	1.29042	0.00809717	0.551728	1	4255
GSE43863_NAIVE_VS_LY6C_INT_CXCR5POS_CD4_EFF_TCELL_D6_LCMV_UP	81	0.334108	1.29024	0.0642955	0.551797	1	4263
GSE26912_TUMORICIDAL_VS_CTRL_MACROPHAGE_UP	95	0.322421	1.29018	0.0561497	0.551512	1	2960
REACTOME_PHASE_II_CONJUGATION	24	0.430899	1.29007	0.127957	0.551373	1	2802
GO_LUMENAL_SIDE_OF_MEMBRANE	12	0.507061	1.29004	0.163934	0.550997	1	1653
GO_K63_LINKED_POLYUBIQUITIN_BINDING	10	0.549588	1.29	0.172414	0.550633	1	3739
WILCOX_RESPONSE_TO_PROGESTERONE_DN	24	0.435693	1.28878	0.145228	0.553998	1	1651
GO_PHOTORECEPTOR_CELL_MAINTENANCE	17	0.473816	1.28793	0.14686	0.556236	1	3856
GO_ALPHA_AMINO_ACID_BIOSYNTHETIC_PROCESS	45	0.373817	1.28769	0.10739	0.556479	1	2293
GSE20152_HTNFA_OVERXPRESS_ANKLE_VS_CTRL_SPHK1_KO_ANKLE_DN	85	0.328144	1.28736	0.0614754	0.557054	1	3626
GSE6092_UNSTIM_VS_IFNG_STIM_AND_B_BURGDORFERI_INF_ENDOTHELIAL_CELL_UP	87	0.325627	1.28735	0.0488467	0.556614	1	3334
LEE_LIVER_CANCER_SURVIVAL_DN	97	0.323319	1.28726	0.075	0.556428	1	4048
ACACTCC_MIR122A	35	0.396325	1.28724	0.112445	0.55601	1	1862
GO_MEMBRANE_PROTEIN_INTRACELLULAR_DOMAIN_PROTEOLYSIS	10	0.534384	1.28644	0.17619	0.558061	1	4071
GO_BONE_DEVELOPMENT	66	0.345051	1.28591	0.0967337	0.559242	1	1390
DANG_MYC_TARGETS_UP	92	0.330191	1.28577	0.0628571	0.559199	1	3571
JI_RESPONSE_TO_FSH_DN	29	0.40599	1.28573	0.13617	0.558854	1	1085
GSE10273_HIGH_IL7_VS_HIGH_IL7_AND_IRF4_IN_IRF4_8_NULL_PRE_BCELL_DN	108	0.31665	1.28543	0.0544118	0.559335	1	3663
GO_REGULATION_OF_SMALL_GTPASE_MEDIATED_SIGNAL_TRANSDUCTION	77	0.327353	1.28517	0.062982	0.55965	1	3642
GO_RNA_POLYMERASE_II_TRANSCRIPTION_COREPRESSOR_ACTIVITY	12	0.513502	1.28506	0.19084	0.55953	1	4647
GO_REGULATION_OF_MICROTUBULE_POLYMERIZATION_OR_DEPOLYMERIZATION	89	0.329867	1.28467	0.0706522	0.560288	1	3591
GSE1925_CTRL_VS_IFNG_PRIMED_MACROPHAGE_DN	99	0.32134	1.28464	0.05	0.559899	1	2756
KONDO_EZH2_TARGETS	92	0.322089	1.28458	0.0571827	0.559604	1	3098
GSE30083_SP2_VS_SP4_THYMOCYTE_UP	63	0.343542	1.28427	0.083871	0.560076	1	2384
GSE13173_UNTREATED_VS_IL12_TREATED_ACT_CD8_TCELL_DN	69	0.337415	1.28375	0.0756824	0.561304	1	3178
PID_INTEGRIN_A4B1_PATHWAY	12	0.517724	1.2835	0.16441	0.561643	1	123
STEARMAN_LUNG_CANCER_EARLY_VS_LATE_UP	57	0.352927	1.28345	0.0839506	0.5613	1	4177
GSE11884_WT_VS_FURIN_KO_NAIVE_CD4_TCELL_UP	54	0.356358	1.28336	0.0903756	0.561124	1	2578
GSE11864_UNTREATED_VS_CSF1_IFNG_PAM3CYS_IN_MAC_DN	92	0.327068	1.28318	0.0608021	0.561214	1	3742
GSE17721_POLYIC_VS_PAM3CSK4_2H_BMDC_UP	87	0.325513	1.28278	0.0659341	0.562014	1	3566
GSE2585_THYMIC_DC_VS_THYMIC_MACROPHAGE_UP	75	0.33443	1.28269	0.0772251	0.561847	1	2279
NAKAMURA_ADIPOGENESIS_EARLY_DN	20	0.45395	1.28264	0.142706	0.561495	1	1655
GSE29618_PRE_VS_DAY7_FLU_VACCINE_MONOCYTE_UP	60	0.346461	1.28227	0.0921376	0.562207	1	3057
GO_EYE_MORPHOGENESIS	56	0.355368	1.28222	0.0933333	0.56188	1	1523
VERNELL_RETINOBLASTOMA_PATHWAY_UP	39	0.380798	1.28217	0.101402	0.561573	1	3534
HNF4_01	103	0.313717	1.28215	0.0556995	0.561144	1	1846
GSE24634_TREG_VS_TCONV_POST_DAY10_IL4_CONVERSION_UP	116	0.311041	1.28214	0.0507757	0.560694	1	1825
BIOCARTA_P38MAPK_PATHWAY	15	0.481178	1.28209	0.164207	0.560395	1	546
KOKKINAKIS_METHIONINE_DEPRIVATION_48HR_DN	36	0.388445	1.28207	0.107375	0.559982	1	3386
SESTO_RESPONSE_TO_UV_C6	32	0.39748	1.28189	0.117965	0.560062	1	1622
GSE17812_WT_VS_THPOK_KO_MEMORY_CD8_TCELL_DN	103	0.314995	1.28182	0.0596125	0.559821	1	3479
BIOCARTA_AGR_PATHWAY	18	0.45698	1.28151	0.148515	0.560374	1	2247
GSE14000_TRANSLATED_RNA_VS_MRNA_DC_UP	128	0.306812	1.28147	0.0376506	0.559997	1	4187
GSE41867_NAIVE_VS_DAY8_LCMV_EFFECTOR_CD8_TCELL_UP	121	0.309716	1.28145	0.0547731	0.559586	1	3724
GSE5679_CTRL_VS_RARA_AGONIST_AM580_TREATED_DC_UP	130	0.302885	1.28142	0.0379363	0.559198	1	3770
GSE21063_3H_VS_16H_ANTI_IGM_STIM_NFATC1_KOBCELL_DN	114	0.311624	1.28113	0.0464396	0.55965	1	3699
GSE15930_STIM_VS_STIM_AND_IFNAB_24H_CD8_T_CELL_UP	99	0.318083	1.28095	0.0594059	0.559739	1	3901
GO_POSITIVE_REGULATION_OF_DENDRITIC_SPINE_DEVELOPMENT	12	0.52154	1.28087	0.162085	0.559516	1	1944
TGCCAAR_NF1_Q6	671	0.257713	1.2808	0	0.55928	1	3629
YATTNATC_UNKNOWN	112	0.316907	1.2808	0.0557276	0.558819	1	1901
GO_MITOCHONDRIAL_FUSION	10	0.538385	1.28075	0.187856	0.558482	1	2725
GSE28237_FOLLICULAR_VS_LATE_GC_BCELL_DN	93	0.321735	1.28075	0.0519308	0.558022	1	3914
ATAGGAA_MIR202	51	0.359338	1.28064	0.0872641	0.557887	1	3203
GSE17186_BLOOD_VS_CORD_BLOOD_CD21HIGH_TRANSITIONAL_BCELL_UP	119	0.30669	1.28045	0.0400593	0.558023	1	3952
GTGGTGA_MIR197	34	0.391221	1.28039	0.123536	0.557768	1	1837
CCCACAT_MIR2993P	24	0.427223	1.2802	0.133401	0.557882	1	3990
GATTGGY_NFY_Q6_01	34	0.393527	1.27949	0.13058	0.559696	1	3843
GSE2770_TGFB_AND_IL4_VS_TGFB_AND_IL12_TREATED_ACT_CD4_TCELL_48H_UP	90	0.321944	1.2794	0.068564	0.559535	1	4174
RAY_TUMORIGENESIS_BY_ERBB2_CDC25A_DN	78	0.329278	1.2786	0.0619355	0.561654	1	2079
GSE17721_LPS_VS_PAM3CSK4_12H_BMDC_DN	116	0.309492	1.27841	0.0516499	0.561773	1	2676
GSE17721_LPS_VS_CPG_24H_BMDC_DN	94	0.321289	1.27837	0.0700132	0.561447	1	3148
BURTON_ADIPOGENESIS_6	108	0.310397	1.27799	0.0520984	0.562136	1	3351
GO_NEURON_PROJECTION_DEVELOPMENT	196	0.287091	1.27799	0.0181159	0.56168	1	2359
GSE17721_CTRL_VS_LPS_24H_BMDC_UP	93	0.32508	1.27786	0.0686529	0.561646	1	1177
ZHONG_RESPONSE_TO_AZACITIDINE_AND_TSA_UP	69	0.339085	1.27708	0.0761155	0.56373	1	1162
GSE15930_NAIVE_VS_48H_IN_VITRO_STIM_IFNAB_CD8_TCELL_DN	144	0.296631	1.27704	0.0456853	0.563364	1	4152
GSE32423_IL7_VS_IL7_IL4_MEMORY_CD8_TCELL_UP	87	0.326579	1.2769	0.0664781	0.563373	1	2073
GO_POSITIVE_REGULATION_OF_VIRAL_GENOME_REPLICATION	14	0.491984	1.27678	0.175728	0.563271	1	2161
DACOSTA_UV_RESPONSE_VIA_ERCC3_UP	157	0.2962	1.27664	0.0352734	0.563252	1	2911
GO_XY_BODY	10	0.53585	1.27654	0.184139	0.563126	1	3123
PID_ECADHERIN_STABILIZATION_PATHWAY	16	0.473807	1.27648	0.164241	0.562848	1	2703
CAMPS_COLON_CANCER_COPY_NUMBER_DN	18	0.46413	1.27613	0.146146	0.563538	1	316
REACTOME_COLLAGEN_FORMATION	13	0.500304	1.27613	0.174528	0.563073	1	953
GSE21380_TFH_VS_GERMINAL_CENTER_TFH_CD4_TCELL_DN	102	0.3114	1.2759	0.060698	0.56331	1	3425
GOTZMANN_EPITHELIAL_TO_MESENCHYMAL_TRANSITION_UP	29	0.402368	1.27559	0.117944	0.563847	1	1326
SERVITJA_ISLET_HNF1A_TARGETS_UP	63	0.3452	1.27527	0.0858896	0.564466	1	1264
GO_BODY_MORPHOGENESIS	22	0.431181	1.27506	0.1439	0.564674	1	454
GSE46606_DAY1_VS_DAY3_CD40L_IL2_IL5_STIMULATED_IRF4HIGH_BCELL_DN	88	0.322969	1.27494	0.0717132	0.56458	1	2482
GO_ERK1_AND_ERK2_CASCADE	12	0.510135	1.27494	0.165544	0.564123	1	1244
SHEPARD_BMYB_MORPHOLINO_DN	117	0.310206	1.27452	0.0570613	0.564979	1	2562
REACTOME_KERATAN_SULFATE_BIOSYNTHESIS	12	0.511246	1.27445	0.183286	0.564732	1	711
GGGTGGRR_PAX4_03	62	0.345056	1.27397	0.0843521	0.565829	1	2022
GSE35543_IN_VIVO_NTREG_VS_CONVERTED_EX_ITREG_UP	91	0.319269	1.27377	0.084507	0.566004	1	3686
ABRAMSON_INTERACT_WITH_AIRE	28	0.412291	1.27372	0.12743	0.565692	1	4227
GSE17721_4H_VS_24H_POLYIC_BMDC_UP	99	0.321029	1.27359	0.0507246	0.565662	1	3617
GSE2585_CTEC_VS_THYMIC_DC_UP	68	0.33735	1.27335	0.0817073	0.565967	1	1710
GSE21360_SECONDARY_VS_TERTIARY_MEMORY_CD8_TCELL_DN	71	0.34014	1.27291	0.0807292	0.56694	1	1680
GO_DENDRITIC_SHAFT	10	0.547989	1.27279	0.182796	0.56687	1	2774
GSE22886_NAIVE_VS_IGM_MEMORY_BCELL_DN	77	0.327813	1.27261	0.0682415	0.567017	1	1950
IGARASHI_ATF4_TARGETS_DN	49	0.361278	1.2725	0.108959	0.566919	1	817
E2F_Q4_01	117	0.307169	1.27248	0.0578871	0.566521	1	3553
GSE339_CD4POS_VS_CD4CD8DN_DC_DN	97	0.317853	1.27202	0.0649007	0.567489	1	4383
GO_NEGATIVE_REGULATION_OF_CHROMOSOME_SEGREGATION	12	0.513032	1.27198	0.177966	0.567142	1	3508
DE_YY1_TARGETS_DN	50	0.35911	1.27145	0.104089	0.568416	1	3634
GO_MIDDLE_EAR_MORPHOGENESIS	11	0.516212	1.27137	0.181	0.568216	1	1871
GO_CELLULAR_RESPONSE_TO_AMINO_ACID_STIMULUS	21	0.444514	1.27128	0.164454	0.568066	1	632
GO_ESTABLISHMENT_OR_MAINTENANCE_OF_EPITHELIAL_CELL_APICAL_BASAL_POLARITY	15	0.482454	1.271	0.174879	0.568538	1	693
RSRFC4_01	91	0.317484	1.27091	0.0674003	0.568345	1	2643
GSE18281_PERIMEDULLARY_CORTICAL_REGION_VS_WHOLE_MEDULLA_THYMUS_UP	87	0.319154	1.2704	0.0770252	0.569533	1	2780
GSE24142_EARLY_THYMIC_PROGENITOR_VS_DN2_THYMOCYTE_ADULT_DN	104	0.314192	1.27019	0.057554	0.569771	1	1827
E2F1_Q3	110	0.310452	1.26988	0.0550847	0.570337	1	3534
BOYAULT_LIVER_CANCER_SUBCLASS_G2	16	0.46744	1.2698	0.172864	0.570125	1	2048
GO_POLYSOME	27	0.414775	1.26975	0.142857	0.569813	1	2297
GSE22432_MULTIPOTENT_PROGENITOR_VS_CDC_DN	124	0.301227	1.26973	0.048062	0.569404	1	3788
GO_NUCLEAR_ENVELOPE	203	0.286549	1.26936	0.0242424	0.570155	1	3971
GO_DETECTION_OF_STIMULUS	91	0.322464	1.26917	0.0689189	0.570291	1	3454
GO_NEGATIVE_REGULATION_OF_TRANSFORMING_GROWTH_FACTOR_BETA_RECEPTOR_SIGNALING_PATHWAY	28	0.406399	1.26885	0.138194	0.570873	1	3201
REACTOME_G0_AND_EARLY_G1	17	0.464212	1.26867	0.167331	0.570979	1	3566
SMID_BREAST_CANCER_RELAPSE_IN_LUNG_DN	12	0.509582	1.26863	0.16972	0.570642	1	119
GSE7509_FCGRIIB_VS_TNFA_IL1B_IL6_PGE_STIM_DC_UP	123	0.303845	1.26846	0.0431433	0.570751	1	4086
GO_ACTIVATION_OF_MAPK_ACTIVITY	69	0.335477	1.26811	0.0789809	0.571447	1	2323
GO_CENTRAL_NERVOUS_SYSTEM_NEURON_DEVELOPMENT	25	0.414994	1.26759	0.148778	0.572651	1	693
KOKKINAKIS_METHIONINE_DEPRIVATION_96HR_DN	44	0.365359	1.26747	0.109302	0.572561	1	3566
GO_RECEPTOR_AGONIST_ACTIVITY	10	0.534412	1.26741	0.185529	0.572312	1	3223
GO_NUCLEOTIDE_EXCISION_REPAIR_DNA_INCISION	35	0.389302	1.26731	0.124859	0.572186	1	3396
GO_GLIAL_CELL_DIFFERENTIATION	69	0.33408	1.26723	0.0871261	0.571984	1	2591
GSE7509_FCGRIIB_VS_TNFA_IL1B_IL6_PGE_STIM_DC_DN	43	0.369142	1.26669	0.104946	0.573296	1	1897
GSE5679_CTRL_VS_PPARG_LIGAND_ROSIGLITAZONE_TREATED_DC_UP	127	0.304559	1.26664	0.0443425	0.572976	1	3848
GSE24574_NAIVE_VS_TCONV_CD4_TCELL_DN	124	0.306456	1.2665	0.0478469	0.573005	1	3667
GO_CENTROSOME_DUPLICATION	16	0.472659	1.26628	0.177034	0.573245	1	3591
GERY_CEBP_TARGETS	52	0.356052	1.26572	0.111515	0.574621	1	1935
MOREAUX_B_LYMPHOCYTE_MATURATION_BY_TACI_DN	49	0.362389	1.26556	0.106509	0.574702	1	3706
GOLDRATH_ANTIGEN_RESPONSE	180	0.289674	1.26556	0.0218978	0.574255	1	3396
GO_5_3_EXONUCLEASE_ACTIVITY	10	0.541786	1.26556	0.184615	0.57381	1	5155
GSE7460_FOXP3_MUT_VS_WT_ACT_TCONV_DN	83	0.325578	1.26543	0.0794451	0.573761	1	2578
BONOME_OVARIAN_CANCER_SURVIVAL_SUBOPTIMAL_DEBULKING	214	0.281525	1.26541	0.0189474	0.573384	1	2503
GSE20715_WT_VS_TLR4_KO_24H_OZONE_LUNG_UP	97	0.316128	1.2653	0.0759494	0.573246	1	2535
GO_CHROMOSOME_ORGANIZATION_INVOLVED_IN_MEIOTIC_CELL_CYCLE	21	0.435155	1.26489	0.150451	0.574156	1	1750
GO_ESTABLISHMENT_OF_PROTEIN_LOCALIZATION_TO_VACUOLE	18	0.452151	1.26488	0.153846	0.573723	1	1150
GO_MITOCHONDRION_LOCALIZATION	17	0.460952	1.26474	0.162134	0.57371	1	2725
REACTOME_KERATAN_SULFATE_KERATIN_METABOLISM	15	0.475001	1.26474	0.172625	0.573266	1	711
GO_INTRAMOLECULAR_OXIDOREDUCTASE_ACTIVITY_TRANSPOSING_C_C_BONDS	10	0.541033	1.26469	0.188091	0.572992	1	4155
GSE7509_UNSTIM_VS_IFNA_STIM_IMMATURE_DC_UP	99	0.316454	1.26456	0.0781476	0.572962	1	3480
OHGUCHI_LIVER_HNF4A_TARGETS_UP	19	0.446118	1.26446	0.170905	0.572817	1	2527
GSE28737_WT_VS_BCL6_KO_MARGINAL_ZONE_BCELL_DN	82	0.327341	1.2642	0.0876963	0.573216	1	2669
GO_PROTEIN_LOCALIZATION_TO_GOLGI_APPARATUS	15	0.484985	1.2637	0.181026	0.574322	1	3152
REACTOME_UNWINDING_OF_DNA	10	0.53905	1.26328	0.207729	0.575206	1	4108
RODWELL_AGING_KIDNEY_NO_BLOOD_UP	87	0.319318	1.26255	0.0840108	0.57708	1	1571
GSE369_SOCS3_KO_VS_IFNG_KO_LIVER_DN	102	0.312592	1.26241	0.0663781	0.577116	1	3060
PID_TNF_PATHWAY	24	0.42106	1.26236	0.150052	0.576849	1	1778
GO_COATED_MEMBRANE	43	0.367489	1.26214	0.118192	0.577109	1	2936
GSE5589_UNSTIM_VS_180MIN_LPS_STIM_MACROPHAGE_DN	104	0.309446	1.26211	0.069863	0.576747	1	1914
GO_CENTROSOME	252	0.275416	1.26207	0.010846	0.576423	1	3802
GO_MITOTIC_SPINDLE_ASSEMBLY	23	0.428624	1.26193	0.150353	0.576429	1	4076
GO_CELL_PROJECTION_ORGANIZATION	352	0.266819	1.26134	0.00840336	0.577936	1	2359
JAZAERI_BREAST_CANCER_BRCA1_VS_BRCA2_UP	33	0.390184	1.26094	0.136943	0.578755	1	4237
GO_UBIQUITIN_LIKE_PROTEIN_BINDING	67	0.33468	1.26088	0.0935065	0.578492	1	3800
GO_EMBRYONIC_ORGAN_MORPHOGENESIS	118	0.306037	1.26082	0.0567376	0.578247	1	1411
GSE31082_DP_VS_CD4_SP_THYMOCYTE_UP	103	0.310745	1.26069	0.0658083	0.578226	1	3604
GRADE_COLON_VS_RECTAL_CANCER_UP	12	0.510824	1.26064	0.195568	0.577958	1	2120
GSE3337_CTRL_VS_4H_IFNG_IN_CD8POS_DC_DN	87	0.320666	1.26039	0.0842697	0.578329	1	1933
DACOSTA_UV_RESPONSE_VIA_ERCC3_TTD_DN	31	0.393867	1.26012	0.147091	0.578742	1	2653
E2F_Q6_01	123	0.299997	1.25997	0.0612855	0.578811	1	3534
HU_GENOTOXIC_DAMAGE_4HR	20	0.442324	1.25984	0.173597	0.578817	1	1539
GO_POLYUBIQUITIN_BINDING	22	0.432792	1.25959	0.152107	0.579183	1	4878
GSE17721_LPS_VS_POLYIC_4H_BMDC_UP	87	0.317723	1.25913	0.0643836	0.580221	1	1985
GSE21360_PRIMARY_VS_QUATERNARY_MEMORY_CD8_TCELL_UP	66	0.334122	1.2588	0.106971	0.580863	1	1717
GSE24634_NAIVE_CD4_TCELL_VS_DAY10_IL4_CONV_TREG_DN	112	0.307664	1.25859	0.0465116	0.581066	1	2651
MANALO_HYPOXIA_UP	77	0.327718	1.2585	0.0773406	0.580922	1	1782
BLALOCK_ALZHEIMERS_DISEASE_INCIPIENT_UP	181	0.288532	1.25845	0.0445269	0.580618	1	3386
GSE21927_C26GM_VS_4T1_TUMOR_MONOCYTE_BALBC_UP	92	0.314395	1.25831	0.0696023	0.580621	1	3107
GO_CHROMOSOME_ORGANIZATION	504	0.258452	1.25827	0.0037037	0.580311	1	4245
GO_FOLIC_ACID_CONTAINING_COMPOUND_METABOLIC_PROCESS	17	0.461973	1.25826	0.159606	0.579894	1	1667
KYNG_DNA_DAMAGE_BY_4NQO_OR_UV	32	0.391668	1.2582	0.133987	0.57964	1	3396
GO_AGGRESOME	15	0.475145	1.25802	0.169661	0.579808	1	1569
GSE13306_RA_VS_UNTREATED_TCONV_DN	61	0.341574	1.25784	0.10665	0.579991	1	4179
GO_POSITIVE_REGULATION_OF_CYTOKINE_PRODUCTION_INVOLVED_IN_IMMUNE_RESPONSE	13	0.494704	1.2577	0.197946	0.580012	1	1306
GO_POSITIVE_REGULATION_OF_MYOBLAST_DIFFERENTIATION	13	0.498311	1.25769	0.184971	0.5796	1	2167
PID_E2F_PATHWAY	44	0.365408	1.25749	0.122951	0.579781	1	3566
BOYAULT_LIVER_CANCER_SUBCLASS_G123_UP	24	0.422061	1.25744	0.151139	0.579526	1	2359
GSE32986_UNSTIM_VS_CURDLAN_HIGHDOSE_STIM_DC_UP	112	0.308122	1.25716	0.0569715	0.579997	1	3990
SHETH_LIVER_CANCER_VS_TXNIP_LOSS_PAM2	69	0.330143	1.25702	0.0987179	0.579959	1	1729
GSE19888_CTRL_VS_A3R_ACTIVATION_MAST_CELL_UP	90	0.316361	1.25669	0.0734312	0.580607	1	3106
GO_GLYCEROLIPID_CATABOLIC_PROCESS	14	0.48331	1.25647	0.193648	0.580916	1	1058
MEF2_03	101	0.311097	1.25646	0.0736994	0.580496	1	1261
TGAGATT_MIR216	45	0.361417	1.25595	0.127485	0.581761	1	2814
GO_CALCIUM_ION_REGULATED_EXOCYTOSIS	25	0.413896	1.25581	0.155039	0.581791	1	1360
GSE36392_EOSINOPHIL_VS_NEUTROPHIL_IL25_TREATED_LUNG_DN	112	0.305144	1.25531	0.0635838	0.582996	1	3389
GSE3982_NEUTROPHIL_VS_BASOPHIL_UP	76	0.325232	1.25445	0.0966887	0.585363	1	3165
DAIRKEE_CANCER_PRONE_RESPONSE_BPA_E2	66	0.331296	1.25414	0.0969773	0.585961	1	2774
GSE17974_2H_VS_72H_UNTREATED_IN_VITRO_CD4_TCELL_DN	106	0.30636	1.25401	0.0787172	0.585939	1	2680
GSE37301_HEMATOPOIETIC_STEM_CELL_VS_LYMPHOID_PRIMED_MPP_DN	78	0.323234	1.25394	0.0866035	0.585712	1	2959
GSE3720_VD1_VS_VD2_GAMMADELTA_TCELL_WITH_LPS_STIM_UP	83	0.32255	1.25385	0.0864516	0.58556	1	2782
NGO_MALIGNANT_GLIOMA_1P_LOH	13	0.491598	1.25384	0.184484	0.58515	1	146
CHIANG_LIVER_CANCER_SUBCLASS_CTNNB1_DN	67	0.332985	1.2537	0.101935	0.585148	1	948
KYNG_DNA_DAMAGE_DN	100	0.312781	1.25334	0.0809249	0.585927	1	3007
GO_NUCLEOTIDE_BINDING_DOMAIN_LEUCINE_RICH_REPEAT_CONTAINING_RECEPTOR_SIGNALING_PATHWAY	16	0.469246	1.25319	0.196478	0.585996	1	2052
GO_NEGATIVE_REGULATION_OF_APOPTOTIC_SIGNALING_PATHWAY	97	0.313704	1.25281	0.0849315	0.586832	1	2725
GO_MUSCLE_CELL_DEVELOPMENT	59	0.343651	1.25272	0.120301	0.586731	1	2689
GSE7852_LN_VS_FAT_TREG_UP	102	0.312727	1.25264	0.0584046	0.586526	1	3832
WAMUNYOKOLI_OVARIAN_CANCER_LMP_DN	91	0.312916	1.25228	0.0821727	0.587347	1	2185
GSE9601_NFKB_INHIBITOR_VS_PI3K_INHIBITOR_TREATED_HCMV_INF_MONOCYTE_UP	115	0.301148	1.25221	0.0614035	0.587131	1	3525
ACATTCC_MIR1_MIR206	120	0.302057	1.25215	0.0694239	0.586909	1	3063
GSE21670_UNTREATED_VS_TGFB_IL6_TREATED_STAT3_KO_CD4_TCELL_UP	107	0.307192	1.25192	0.0804094	0.587196	1	2732
CHICAS_RB1_TARGETS_SENESCENT	262	0.273825	1.25183	0.0283224	0.587064	1	3396
GO_INCLUSION_BODY	32	0.39072	1.25181	0.142857	0.586682	1	1569
GSE15330_HSC_VS_LYMPHOID_PRIMED_MULTIPOTENT_PROGENITOR_DN	89	0.317749	1.25155	0.0946746	0.587116	1	3378
GSE45881_CXCR6HI_VS_CXCR1LO_COLONIC_LAMINA_PROPRIA_UP	78	0.324057	1.25141	0.088	0.587117	1	3642
SP1_Q4_01	91	0.315953	1.25136	0.0744681	0.586809	1	3989
GSE17721_LPS_VS_PAM3CSK4_16H_BMDC_DN	110	0.307019	1.25121	0.0701754	0.586895	1	3605
GSE22443_IL2_VS_IL12_TREATED_ACT_CD8_TCELL_UP	78	0.31916	1.25107	0.0760157	0.586912	1	2569
GSE15215_CD2_POS_VS_NEG_PDC_UP	82	0.325104	1.25106	0.0801527	0.586495	1	2285
GO_TELOMERASE_RNA_BINDING	10	0.531956	1.25104	0.205939	0.586109	1	3864
GO_AGING	126	0.299405	1.25101	0.058193	0.585784	1	1585
GO_MYOBLAST_DIFFERENTIATION	16	0.468744	1.25093	0.186214	0.585586	1	448
GSE44649_NAIVE_VS_ACTIVATED_CD8_TCELL_DN	104	0.306975	1.25093	0.0727532	0.585169	1	2846
GSE20715_0H_VS_48H_OZONE_TLR4_KO_LUNG_DN	119	0.299749	1.2507	0.0620384	0.585457	1	3572
GSE360_L_MAJOR_VS_T_GONDII_DC_DN	81	0.321239	1.25069	0.111111	0.585031	1	4686
GO_CELLULAR_CARBOHYDRATE_CATABOLIC_PROCESS	11	0.519313	1.25068	0.213023	0.58464	1	2472
LEIN_ASTROCYTE_MARKERS	20	0.439746	1.25049	0.168651	0.584857	1	344
LIEN_BREAST_CARCINOMA_METAPLASTIC_VS_DUCTAL_UP	35	0.382046	1.25044	0.13067	0.584587	1	366
GSE7460_TCONV_VS_TREG_LN_UP	70	0.327519	1.2502	0.104326	0.584922	1	1261
GO_ORGANONITROGEN_COMPOUND_CATABOLIC_PROCESS	174	0.286169	1.24971	0.0399306	0.5861	1	2351
BIDUS_METASTASIS_UP	126	0.302466	1.24955	0.055205	0.586165	1	4086
CHEOK_RESPONSE_TO_MERCAPTOPURINE_AND_HD_MTX_DN	10	0.531206	1.24945	0.211374	0.586102	1	927
GO_REGULATION_OF_GENE_SILENCING	22	0.429108	1.24943	0.169492	0.585721	1	4108
MORI_PLASMA_CELL_UP	34	0.385109	1.24939	0.141775	0.585415	1	2884
GATGKMRGCG_UNKNOWN	265	0.271679	1.24918	0.0111111	0.585688	1	3299
GO_RNA_LOCALIZATION	102	0.309866	1.24883	0.0818965	0.586393	1	4829
YAO_TEMPORAL_RESPONSE_TO_PROGESTERONE_CLUSTER_17	127	0.297458	1.24832	0.0494418	0.587667	1	4916
HUANG_FOXA2_TARGETS_DN	17	0.451811	1.24801	0.158524	0.588248	1	1116
GSE42021_CD24HI_VS_CD24LOW_TREG_THYMUS_UP	87	0.316256	1.24797	0.0843882	0.587958	1	3500
GSE17186_BLOOD_VS_CORD_BLOOD_NAIVE_BCELL_UP	101	0.305945	1.24792	0.0673352	0.587708	1	2820
NRF2_01	150	0.293727	1.24759	0.0420712	0.588372	1	3822
GSE17721_CPG_VS_GARDIQUIMOD_4H_BMDC_DN	95	0.310629	1.24743	0.0864714	0.588446	1	1676
GSE20152_SPHK1_KO_VS_WT_HTNFA_OVERXPRESS_ANKLE_DN	100	0.311908	1.24707	0.0716374	0.589224	1	3679
PID_A6B1_A6B4_INTEGRIN_PATHWAY	18	0.448102	1.2469	0.169774	0.589335	1	2201
GO_CELLULAR_LIPID_CATABOLIC_PROCESS	84	0.317071	1.24667	0.0970874	0.589671	1	1419
GO_CELLULAR_AMINO_ACID_BIOSYNTHETIC_PROCESS	55	0.343355	1.2466	0.119527	0.589471	1	2293
GSE29949_CD8_POS_DC_SPLEEN_VS_MONOCYTE_BONE_MARROW_DN	83	0.322309	1.24658	0.0978261	0.589108	1	1384
GSE17721_CTRL_VS_GARDIQUIMOD_8H_BMDC_UP	108	0.30321	1.24657	0.0741279	0.588701	1	3869
GO_NEGATIVE_REGULATION_OF_CELL_PROJECTION_ORGANIZATION	56	0.341477	1.2464	0.117433	0.58885	1	2138
GSE14908_ATOPIC_VS_NONATOPIC_PATIENT_HDM_STIM_CD4_TCELL_UP	107	0.305101	1.24635	0.0751773	0.588605	1	2635
GSE41867_NAIVE_VS_DAY30_LCMV_ARMSTRONG_MEMORY_CD8_TCELL_UP	128	0.296877	1.24631	0.0657277	0.58831	1	4203
GO_NUCLEOLAR_PART	48	0.355937	1.24591	0.112994	0.5892	1	4158
GSE40274_CTRL_VS_FOXP3_TRANSDUCED_ACTIVATED_CD4_TCELL_DN	77	0.325653	1.24554	0.0975293	0.590023	1	1710
GSE29618_PRE_VS_DAY7_FLU_VACCINE_BCELL_UP	64	0.335442	1.24554	0.106042	0.589601	1	2348
GSE3982_DC_VS_TH1_DN	97	0.309938	1.24552	0.0788732	0.589221	1	3926
GO_CELLULAR_COMPONENT_DISASSEMBLY_INVOLVED_IN_EXECUTION_PHASE_OF_APOPTOSIS	23	0.419189	1.24533	0.162051	0.589439	1	4065
GO_PROTEIN_TRIMERIZATION	11	0.521471	1.24512	0.185468	0.589703	1	4333
GO_ION_CHANNEL_BINDING	47	0.353995	1.24492	0.136468	0.589953	1	4043
BIOCARTA_TGFB_PATHWAY	10	0.534569	1.24491	0.203865	0.589549	1	1177
KANNAN_TP53_TARGETS_DN	10	0.531998	1.24469	0.205078	0.589851	1	679
WWTAAGGC_UNKNOWN	736	0.249294	1.24465	0	0.58957	1	1869
GSE44649_WT_VS_MIR155_KO_ACTIVATED_CD8_TCELL_DN	86	0.319455	1.24461	0.0954199	0.589275	1	1449
SCHAEFFER_PROSTATE_DEVELOPMENT_12HR_DN	26	0.402917	1.2446	0.161734	0.588865	1	1513
GSE28737_BCL6_HET_VS_BCL6_KO_FOLLICULAR_BCELL_DN	109	0.307917	1.24447	0.0850144	0.588853	1	1627
GO_RESPONSE_TO_UV_B	10	0.534429	1.24398	0.215855	0.590035	1	1162
GO_POSITIVE_REGULATION_OF_OSSIFICATION	39	0.368159	1.24375	0.133038	0.590355	1	909
GO_LEFT_RIGHT_AXIS_SPECIFICATION	10	0.524149	1.24363	0.211345	0.590318	1	2446
GO_CELLULAR_AMINO_ACID_METABOLIC_PROCESS	211	0.27863	1.24342	0.037594	0.590564	1	2911
LINDVALL_IMMORTALIZED_BY_TERT_DN	36	0.379321	1.24333	0.145233	0.590442	1	1696
GSE3920_IFNA_VS_IFNB_TREATED_ENDOTHELIAL_CELL_DN	53	0.347784	1.24324	0.103241	0.590327	1	1995
GSE3565_DUSP1_VS_WT_SPLENOCYTES_UP	54	0.343669	1.24318	0.122276	0.590081	1	3513
GSE24142_EARLY_THYMIC_PROGENITOR_VS_DN2_THYMOCYTE_FETAL_DN	69	0.329558	1.24316	0.0977081	0.589747	1	1204
GSE17974_0H_VS_24H_IN_VITRO_ACT_CD4_TCELL_DN	113	0.297873	1.24305	0.0686275	0.58969	1	3044
GSE7348_LPS_VS_TOLERIZED_AND_LPS_STIM_MACROPHAGE_UP	82	0.319359	1.24292	0.085554	0.589708	1	3827
FERRANDO_T_ALL_WITH_MLL_ENL_FUSION_UP	34	0.381281	1.24281	0.14877	0.589667	1	927
CYTAGCAAY_UNKNOWN	33	0.385867	1.2428	0.155983	0.589277	1	3890
GSE17974_0H_VS_72H_IN_VITRO_ACT_CD4_TCELL_DN	119	0.302003	1.24271	0.0683891	0.589153	1	3972
GO_NUCLEAR_OUTER_MEMBRANE	10	0.529145	1.24201	0.200373	0.591028	1	3856
GO_ESTABLISHMENT_OF_LOCALIZATION_BY_MOVEMENT_ALONG_MICROTUBULE	47	0.351921	1.24189	0.115476	0.590974	1	3724
YANAGIHARA_ESX1_TARGETS	15	0.467792	1.24186	0.1998	0.590667	1	953
GSE18893_TCONV_VS_TREG_2H_CULTURE_DN	86	0.318074	1.24173	0.0924933	0.590667	1	3030
GO_POSITIVE_REGULATION_OF_TRANSCRIPTION_FROM_RNA_POLYMERASE_I_PROMOTER	10	0.537159	1.24171	0.209193	0.590314	1	3500
GSE3039_CD4_TCELL_VS_NKT_CELL_DN	111	0.300389	1.24164	0.0638607	0.590126	1	2401
REACTOME_MHC_CLASS_II_ANTIGEN_PRESENTATION	46	0.355782	1.24094	0.127828	0.591966	1	1180
GO_PROTEIN_LOCALIZATION_TO_VACUOLE	22	0.425098	1.24045	0.163077	0.59314	1	2154
GSE21927_SPLENIC_C26GM_TUMOROUS_VS_4T1_TUMOR_MONOCYTES_DN	82	0.316676	1.24037	0.0975936	0.59297	1	2391
GSE29164_CD8_TCELL_VS_CD8_TCELL_AND_IL12_TREATED_MELANOMA_DAY7_DN	92	0.313614	1.24034	0.0810056	0.592648	1	3225
KIM_RESPONSE_TO_TSA_AND_DECITABINE_UP	49	0.347959	1.2403	0.1188	0.592338	1	1162
GSE22886_NEUTROPHIL_VS_MONOCYTE_DN	123	0.301078	1.24023	0.068915	0.59216	1	3268
GSE26928_EFF_MEMORY_VS_CXCR5_POS_CD4_TCELL_DN	70	0.326306	1.24	0.11138	0.592507	1	2882
GSE360_L_DONOVANI_VS_T_GONDII_DC_DN	82	0.318065	1.23966	0.0942895	0.593232	1	2918
GO_NUCLEAR_INNER_MEMBRANE	24	0.413413	1.23942	0.159478	0.59358	1	3607
GSE37533_UNTREATED_VS_PIOGLIZATONE_TREATED_CD4_TCELL_FOXP3_TRASDUCED_CD4_TCELL_DN	61	0.33456	1.23933	0.119855	0.593471	1	3128
GSE8921_UNSTIM_0H_VS_TLR1_2_STIM_MONOCYTE_3H_DN	55	0.341935	1.23928	0.105826	0.593193	1	783
GO_INTEGRIN_BINDING	42	0.365576	1.23907	0.125866	0.593459	1	1680
GSE14350_TREG_VS_TEFF_IN_IL2RB_KO_DN	86	0.315824	1.23881	0.103175	0.593901	1	2399
TBP_01	82	0.321866	1.23878	0.0959793	0.593608	1	2947
GSE29164_UNTREATED_VS_CD8_TCELL_AND_IL12_TREATED_MELANOMA_DAY3_UP	78	0.32211	1.23873	0.108005	0.593341	1	2791
GSE24972_WT_VS_IRF8_KO_MARGINAL_ZONE_SPLEEN_BCELL_UP	92	0.312838	1.23864	0.0945559	0.593224	1	1419
GSE26351_UNSTIM_VS_WNT_PATHWAY_STIM_HEMATOPOIETIC_PROGENITORS_DN	105	0.304349	1.23833	0.0863095	0.593848	1	3122
GO_CARBOHYDRATE_DERIVATIVE_CATABOLIC_PROCESS	80	0.31979	1.23822	0.105541	0.593769	1	2285
BONOME_OVARIAN_CANCER_POOR_SURVIVAL_DN	12	0.499674	1.23815	0.200948	0.593599	1	5135
GSE46606_UNSTIM_VS_CD40L_IL2_IL5_DAY1_STIMULATED_BCELL_DN	103	0.310363	1.23796	0.0685871	0.593818	1	4162
GSE32423_MEMORY_VS_NAIVE_CD8_TCELL_DN	88	0.310572	1.23734	0.0772472	0.595477	1	3137
GO_ALDEHYDE_CATABOLIC_PROCESS	10	0.518975	1.2368	0.21719	0.596814	1	3244
GO_VESICLE_LOCALIZATION	103	0.305819	1.2366	0.0819892	0.597067	1	3952
GO_REGULATION_OF_LIPID_STORAGE	13	0.48182	1.2365	0.222222	0.596965	1	3634
GSE36476_CTRL_VS_TSST_ACT_16H_MEMORY_CD4_TCELL_OLD_DN	124	0.298313	1.23602	0.0705036	0.598161	1	4158
GSE37533_UNTREATED_VS_PIOGLIZATONE_TREATED_CD4_TCELL_PPARG2_AND_FOXP3_TRASDUCED_UP	54	0.341935	1.23576	0.114078	0.598583	1	3034
GO_NON_RECOMBINATIONAL_REPAIR	36	0.372288	1.23557	0.14658	0.598854	1	4156
GSE17721_PAM3CSK4_VS_GADIQUIMOD_12H_BMDC_UP	120	0.299943	1.23555	0.0740181	0.598481	1	4084
TCF11MAFG_01	76	0.324168	1.2355	0.0950469	0.598246	1	3143
WEINMANN_ADAPTATION_TO_HYPOXIA_UP	13	0.482505	1.23503	0.202544	0.599384	1	1270
GSE8921_UNSTIM_VS_TLR1_2_STIM_MONOCYTE_6H_DN	89	0.314973	1.23485	0.090411	0.599547	1	1869
GSE2405_S_AUREUS_VS_UNTREATED_NEUTROPHIL_DN	112	0.298997	1.23484	0.0680174	0.599185	1	3609
GSE35435_RESTING_VS_IL4_TREATED_MACROPHAGE_DN	73	0.323004	1.23455	0.104651	0.59973	1	3473
GSE13547_WT_VS_ZFX_KO_BCELL_DN	96	0.306771	1.23428	0.0842541	0.600209	1	3378
AMIT_EGF_RESPONSE_480_HELA	62	0.333267	1.23418	0.106918	0.600094	1	2906
GO_PROTEIN_TARGETING_TO_MITOCHONDRION	35	0.377289	1.23407	0.157051	0.600038	1	2771
SCIBETTA_KDM5B_TARGETS_DN	40	0.360947	1.234	0.142689	0.599877	1	4130
GSE15930_STIM_VS_STIM_AND_IL-12_24H_CD8_T_CELL_UP	107	0.303983	1.23377	0.0784615	0.600187	1	2584
GSE2770_UNTREATED_VS_IL4_TREATED_ACT_CD4_TCELL_48H_UP	100	0.308941	1.23352	0.0808219	0.600594	1	3650
GSE11386_NAIVE_VS_MEMORY_BCELL_UP	109	0.300965	1.23351	0.0828313	0.600195	1	2197
REACTOME_METABOLISM_OF_PORPHYRINS	11	0.508554	1.2334	0.193396	0.60014	1	234
GSE27670_BLIMP1_VS_LMP1_TRANSDUCED_GC_BCELL_DN	109	0.303257	1.23332	0.0922619	0.59999	1	4067
ATTCTTT_MIR186	104	0.301887	1.23321	0.0906516	0.599912	1	3239
GO_MITOCHONDRIAL_RESPIRATORY_CHAIN_COMPLEX_ASSEMBLY	49	0.344868	1.23295	0.133178	0.600382	1	5064
E2F_02	110	0.299576	1.23261	0.0750361	0.601075	1	3534
GSE3982_EOSINOPHIL_VS_BASOPHIL_UP	72	0.322989	1.23256	0.119737	0.600839	1	3254
GSE23505_IL6_IL1_IL23_VS_IL6_IL1_TGFB_TREATED_CD4_TCELL_DN	107	0.30018	1.23237	0.0640114	0.601055	1	4292
GO_REGULATION_OF_MONOOXYGENASE_ACTIVITY	28	0.38881	1.23204	0.159832	0.601706	1	4306
PETRETTO_HEART_MASS_QTL_CIS_DN	12	0.495265	1.23194	0.20999	0.601633	1	1648
GSE22886_IGM_MEMORY_BCELL_VS_BM_PLASMA_CELL_DN	103	0.30502	1.23192	0.0713306	0.601287	1	3280
GO_ER_NUCLEUS_SIGNALING_PATHWAY	23	0.410818	1.23188	0.181358	0.601004	1	3190
GSE7509_UNSTIM_VS_FCGRIIB_STIM_DC_UP	83	0.315696	1.23179	0.104987	0.600902	1	2849
GSE19401_UNSTIM_VS_RETINOIC_ACID_AND_PAM2CSK4_STIM_FOLLICULAR_DC_UP	85	0.310737	1.23141	0.110092	0.601757	1	4237
GO_DEOXYRIBONUCLEASE_ACTIVITY	39	0.367712	1.23128	0.142523	0.601802	1	4214
VANHARANTA_UTERINE_FIBROID_UP	16	0.454743	1.23126	0.1875	0.601434	1	2049
GO_ANATOMICAL_STRUCTURE_HOMEOSTASIS	126	0.293157	1.23119	0.081862	0.601264	1	3864
GSE4984_GALECTIN1_VS_VEHICLE_CTRL_TREATED_DC_DN	105	0.301806	1.23073	0.0780142	0.602458	1	3623
GO_CRANIAL_SKELETAL_SYSTEM_DEVELOPMENT	24	0.412216	1.23056	0.185148	0.602594	1	767
GSE17186_CD21LOW_VS_CD21HIGH_TRANSITIONAL_BCELL_DN	95	0.307129	1.23052	0.104372	0.602301	1	2382
LEIN_PONS_MARKERS	39	0.365916	1.23037	0.146988	0.602411	1	3268
GO_ORGANIC_ACID_METABOLIC_PROCESS	503	0.251408	1.23027	0.0075188	0.602334	1	2375
GO_SYNAPTIC_VESICLE_LOCALIZATION	38	0.361912	1.23024	0.133919	0.60201	1	1360
GSE7548_NAIVE_VS_DAY28_PCC_IMMUNIZATION_CD4_TCELL_UP	77	0.320758	1.23015	0.104459	0.60189	1	3389
GSE13493_CD4INTCD8POS_VS_CD8POS_THYMOCYTE_DN	81	0.316841	1.23011	0.0977836	0.60161	1	2636
GSE10239_MEMORY_VS_KLRG1HIGH_EFF_CD8_TCELL_DN	106	0.304119	1.23011	0.0724432	0.601198	1	3336
GAL_LEUKEMIC_STEM_CELL_DN	98	0.305929	1.23003	0.0852273	0.601043	1	2633
THUM_SYSTOLIC_HEART_FAILURE_DN	89	0.308207	1.22996	0.112434	0.600881	1	2952
GO_REGULATION_OF_GLYCOGEN_METABOLIC_PROCESS	14	0.469832	1.22984	0.206078	0.600885	1	119
GO_APOPTOTIC_CELL_CLEARANCE	11	0.510165	1.22963	0.211397	0.601162	1	3848
GSE22103_LPS_VS_GMCSF_AND_IFNG_STIM_NEUTROPHIL_UP	95	0.309024	1.22961	0.089725	0.60082	1	3296
GSE2405_S_AUREUS_VS_A_PHAGOCYTOPHILUM_NEUTROPHIL_DN	77	0.323897	1.2295	0.109499	0.600781	1	3345
SA_CASPASE_CASCADE	12	0.500152	1.22936	0.220907	0.600823	1	4076
GSE29617_DAY3_VS_DAY7_TIV_FLU_VACCINE_PBMC_2008_DN	78	0.318563	1.22923	0.114362	0.600851	1	2642
GO_PRIMARY_CILIUM	98	0.305302	1.22918	0.0705219	0.600625	1	3514
KEGG_ARRHYTHMOGENIC_RIGHT_VENTRICULAR_CARDIOMYOPATHY_ARVC	25	0.409392	1.22914	0.171875	0.60032	1	1049
WAKABAYASHI_ADIPOGENESIS_PPARG_RXRA_BOUND_8D	434	0.255203	1.2289	0.00666667	0.600716	1	2720
GSE3982_CENT_MEMORY_CD4_TCELL_VS_TH2_DN	121	0.293189	1.22884	0.0720859	0.600508	1	4241
TARTE_PLASMA_CELL_VS_B_LYMPHOCYTE_UP	43	0.358831	1.22801	0.146697	0.602906	1	3101
ACTAYRNNNCCCR_UNKNOWN	43	0.356926	1.22788	0.14447	0.602913	1	2662
GSE7460_CTRL_VS_TGFB_TREATED_ACT_CD8_TCELL_DN	57	0.337246	1.22781	0.120095	0.602724	1	2028
GO_REGULATION_OF_ACTION_POTENTIAL	10	0.524089	1.22774	0.224835	0.602573	1	1574
GO_REGULATION_OF_RECEPTOR_RECYCLING	11	0.505771	1.22766	0.213472	0.602446	1	1475
GSE2585_CD80_HIGH_VS_LOW_AIRE_KO_MTEC_UP	74	0.317502	1.22756	0.101788	0.60236	1	2252
HILLION_HMGA1B_TARGETS	50	0.343266	1.22755	0.124853	0.602007	1	3796
STARK_HYPPOCAMPUS_22Q11_DELETION_UP	13	0.480324	1.22741	0.204523	0.602023	1	632
VANTVEER_BREAST_CANCER_ESR1_DN	102	0.30504	1.22706	0.0892086	0.602821	1	1689
GO_NEURAL_TUBE_PATTERNING	19	0.440695	1.22697	0.196158	0.602682	1	2392
YAO_TEMPORAL_RESPONSE_TO_PROGESTERONE_CLUSTER_14	94	0.308327	1.22691	0.101351	0.60249	1	4982
GO_MICROTUBULE_BASED_PROCESS	241	0.269852	1.22674	0.0293454	0.60263	1	3591
DUTERTRE_ESTRADIOL_RESPONSE_6HR_UP	129	0.293676	1.22648	0.0747663	0.603059	1	2056
GO_PROTEIN_MANNOSYLATION	15	0.46178	1.22632	0.2	0.603216	1	1092
GO_REGULATION_OF_PROTEIN_SUMOYLATION	10	0.526365	1.22626	0.232992	0.603016	1	3372
GO_TRANSFORMING_GROWTH_FACTOR_BETA_RECEPTOR_SIGNALING_PATHWAY	38	0.364101	1.22623	0.14023	0.602691	1	3030
GSE2935_UV_INACTIVATED_VS_LIVE_SENDAI_VIRUS_INF_MACROPHAGE_UP	63	0.328691	1.22622	0.127297	0.602326	1	1377
SARTIPY_BLUNTED_BY_INSULIN_RESISTANCE_UP	10	0.520525	1.22617	0.218721	0.602069	1	920
STEARMAN_LUNG_CANCER_EARLY_VS_LATE_DN	28	0.393154	1.22576	0.179704	0.603102	1	2516
GSE9239_CTRL_VS_TNF_INHIBITOR_TREATED_DC_DN	96	0.303587	1.22542	0.097429	0.603853	1	3608
RUIZ_TNC_TARGETS_UP	69	0.324916	1.22515	0.128072	0.604336	1	1116
GSE3039_CD4_TCELL_VS_ALPHABETA_CD8_TCELL_DN	100	0.303767	1.22493	0.0989011	0.604701	1	1823
GO_BASE_EXCISION_REPAIR	22	0.423981	1.22477	0.185336	0.604847	1	1869
GO_EXTRACELLULAR_MATRIX_STRUCTURAL_CONSTITUENT	22	0.418361	1.22468	0.193582	0.604743	1	1292
GRADE_COLON_AND_RECTAL_CANCER_UP	171	0.28087	1.22452	0.0477002	0.604897	1	4108
BROWNE_HCMV_INFECTION_12HR_UP	41	0.363563	1.224	0.146002	0.606198	1	1182
GSE26351_WNT_VS_BMP_PATHWAY_STIM_HEMATOPOIETIC_PROGENITORS_UP	84	0.311491	1.22392	0.0948052	0.606069	1	2328
GO_PIGMENT_GRANULE_LOCALIZATION	13	0.477304	1.22387	0.202519	0.605865	1	3514
GSE33425_CD161_HIGH_VS_NEG_CD8_TCELL_DN	96	0.302101	1.22343	0.0962343	0.606917	1	1834
GO_SCAFFOLD_PROTEIN_BINDING	21	0.420004	1.22337	0.178645	0.606734	1	1543
GO_ENDOPLASMIC_RETICULUM_PART	555	0.246346	1.22317	0.00434783	0.606993	1	2835
GO_MICROTUBULE_ORGANIZING_CENTER	310	0.262989	1.22317	0.0230415	0.606596	1	3732
AMIT_EGF_RESPONSE_480_MCF10A	25	0.404468	1.22312	0.172979	0.606356	1	989
GO_NEGATIVE_REGULATION_OF_FATTY_ACID_METABOLIC_PROCESS	19	0.438058	1.223	0.193738	0.606374	1	4237
KEGG_SPLICEOSOME	92	0.308934	1.22298	0.118509	0.606012	1	4125
GO_POST_ANAL_TAIL_MORPHOGENESIS	11	0.515881	1.22282	0.230257	0.606164	1	1538
GSE12839_CTRL_VS_IL12_TREATED_PBMC_UP	83	0.314037	1.22272	0.0990991	0.606108	1	3144
GO_SINGLE_ORGANISM_CATABOLIC_PROCESS	469	0.251328	1.22252	0.0179211	0.606355	1	2627
ZHANG_BREAST_CANCER_PROGENITORS_DN	72	0.322943	1.22233	0.107969	0.606644	1	3630
CCCNNNNNNAAGWT_UNKNOWN	28	0.394326	1.2223	0.168399	0.606313	1	1967
GO_RESPONSE_TO_KETONE	82	0.31174	1.22224	0.111524	0.60612	1	852
E2F1DP1_01	110	0.299576	1.22222	0.0962099	0.605793	1	3534
E2F1_Q6	112	0.294263	1.22182	0.0833333	0.60675	1	4039
GO_PIGMENT_GRANULE	48	0.350585	1.22167	0.160138	0.606835	1	4726
GO_OSSIFICATION	114	0.294845	1.22147	0.0949464	0.607099	1	2363
GO_MEMBRANE_DEPOLARIZATION	14	0.462646	1.22142	0.214286	0.6069	1	852
GSE27786_ERYTHROBLAST_VS_MONO_MAC_UP	91	0.304695	1.22097	0.105541	0.607931	1	2392
E2F_Q3_01	120	0.293566	1.22096	0.0649547	0.607587	1	3990
GSE5503_MLN_DC_VS_PLN_DC_ACTIVATED_ALLOGENIC_TCELL_UP	89	0.308899	1.22092	0.106579	0.607339	1	3505
GO_SYNAPTIC_TRANSMISSION_CHOLINERGIC	12	0.483531	1.22082	0.221896	0.60725	1	3989
REACTOME_PTM_GAMMA_CARBOXYLATION_HYPUSINE_FORMATION_AND_ARYLSULFATASE_ACTIVATION	13	0.472667	1.22065	0.217009	0.607441	1	1412
GSE29949_MICROGLIA_VS_DC_BRAIN_DN	78	0.319282	1.22059	0.124672	0.607222	1	1425
LI_WILMS_TUMOR_VS_FETAL_KIDNEY_1_UP	84	0.312546	1.22054	0.110256	0.607018	1	1507
GO_90S_PRERIBOSOME	20	0.427319	1.22044	0.202899	0.606935	1	3394
GO_GOLGI_APPARATUS_PART	421	0.255028	1.22043	0.0102041	0.60657	1	3371
E2F1DP2_01	110	0.299576	1.22031	0.0872675	0.606572	1	3534
GSE13485_DAY3_VS_DAY21_YF17D_VACCINE_PBMC_UP	78	0.316947	1.22027	0.140212	0.606295	1	2232
GO_MICROTUBULE_BINDING	78	0.316032	1.22022	0.110372	0.606072	1	3676
GSE24210_RESTING_TREG_VS_TCONV_DN	117	0.298685	1.22019	0.101322	0.605747	1	3839
GO_EXODEOXYRIBONUCLEASE_ACTIVITY	11	0.500274	1.21985	0.218401	0.606468	1	3045
PID_BARD1_PATHWAY	20	0.42754	1.2198	0.204409	0.60624	1	3569
GO_POSITIVE_REGULATION_OF_KINASE_ACTIVITY	196	0.273758	1.21969	0.0485981	0.606209	1	2201
E2F4DP2_01	110	0.299576	1.21946	0.108757	0.606628	1	3534
GO_VITAMIN_D_RECEPTOR_BINDING	10	0.514316	1.21919	0.235407	0.60711	1	5719
GO_CYTOSKELETON	772	0.244494	1.21914	0	0.606902	1	3527
GO_DNA_HELICASE_ACTIVITY	36	0.371322	1.21888	0.159453	0.607382	1	4130
GSE20715_0H_VS_48H_OZONE_TLR4_KO_LUNG_UP	89	0.306918	1.2185	0.107006	0.608249	1	2527
GSE39022_LN_VS_SPLEEN_DC_UP	101	0.305238	1.21819	0.10472	0.608893	1	2980
FU_INTERACT_WITH_ALKBH8	11	0.510509	1.21755	0.223518	0.610656	1	5176
GSE1460_NAIVE_CD4_TCELL_ADULT_BLOOD_VS_THYMIC_STROMAL_CELL_UP	83	0.311816	1.21746	0.116084	0.610589	1	2562
GO_ASPARTATE_FAMILY_AMINO_ACID_METABOLIC_PROCESS	41	0.360645	1.21745	0.178862	0.610231	1	2351
GSE17301_CTRL_VS_48H_ACD3_ACD28_STIM_CD8_TCELL_DN	77	0.311677	1.21724	0.096	0.610557	1	2769
CREBP1_01	78	0.317099	1.21693	0.128827	0.611192	1	1966
GO_GROWTH	190	0.273322	1.2165	0.0504505	0.612203	1	1576
GSE41867_DAY6_VS_DAY8_LCMV_ARMSTRONG_EFFECTOR_CD8_TCELL_DN	128	0.291654	1.21643	0.0785824	0.612039	1	4286
GO_REGULATION_OF_LAMELLIPODIUM_ASSEMBLY	14	0.472432	1.2164	0.210267	0.611768	1	5242
PUJANA_BREAST_CANCER_LIT_INT_NETWORK	62	0.328084	1.21616	0.127635	0.612194	1	4245
GO_REGULATION_OF_NECROTIC_CELL_DEATH	12	0.491871	1.21585	0.22409	0.612811	1	2011
RGAGGAARY_PU1_Q6	132	0.288797	1.21581	0.0785597	0.61255	1	2209
COLLIS_PRKDC_REGULATORS	10	0.517351	1.2157	0.229066	0.612519	1	4156
GSE22886_NAIVE_CD4_TCELL_VS_12H_ACT_TH2_DN	122	0.292215	1.21557	0.0833333	0.61256	1	4380
GSE5589_IL6_KO_VS_IL10_KO_LPS_AND_IL10_STIM_MACROPHAGE_180MIN_UP	92	0.303664	1.21546	0.120116	0.612556	1	2685
XU_HGF_SIGNALING_NOT_VIA_AKT1_48HR_UP	16	0.449893	1.21539	0.207528	0.612421	1	2943
LY_AGING_OLD_DN	42	0.358411	1.21536	0.155405	0.612104	1	3919
LU_EZH2_TARGETS_DN	169	0.278661	1.21525	0.0703518	0.612082	1	3639
GO_TELOMERE_MAINTENANCE_VIA_TELOMERE_LENGTHENING	20	0.424094	1.2149	0.205438	0.612833	1	4106
GSE21678_WT_VS_FOXO1_FOXO3_KO_TREG_DN	89	0.30766	1.21479	0.104278	0.612821	1	3768
GO_NEGATIVE_REGULATION_OF_CELLULAR_COMPONENT_ORGANIZATION	312	0.259509	1.2145	0.0326087	0.613409	1	3706
GSE14769_UNSTIM_VS_20MIN_LPS_BMDM_DN	75	0.319589	1.21419	0.120833	0.614103	1	1303
GSE15930_STIM_VS_STIM_AND_TRICHOSTATINA_72H_CD8_T_CELL_DN	90	0.307308	1.21404	0.114325	0.614206	1	2203
GSE19825_CD24LOW_VS_IL2RA_HIGH_DAY3_EFF_CD8_TCELL_DN	128	0.290916	1.21382	0.100154	0.614545	1	3044
GGTAACC_MIR4095P	15	0.454826	1.21365	0.212237	0.614726	1	1087
PEDRIOLI_MIR31_TARGETS_DN	135	0.289932	1.21358	0.0798193	0.614568	1	3418
GSE15659_CD45RA_NEG_CD4_TCELL_VS_RESTING_TREG_DN	71	0.317258	1.21348	0.134487	0.61451	1	4132
GO_RESPONSE_TO_ETHANOL	65	0.328804	1.21345	0.138677	0.614216	1	1679
GSE7568_CTRL_VS_3H_TGFB_TREATED_MACROPHAGES_WITH_IL4_AND_DEXAMETHASONE_UP	54	0.338295	1.21344	0.149874	0.613882	1	2445
LEE_EARLY_T_LYMPHOCYTE_UP	64	0.326588	1.21338	0.137546	0.613684	1	4226
VANTVEER_BREAST_CANCER_ESR1_UP	66	0.322886	1.21333	0.128266	0.613456	1	1543
KEGG_PANCREATIC_CANCER	40	0.357689	1.2132	0.15419	0.613523	1	2418
GSE22432_PDC_VS_TGFB1_TREATEDCOMMON_DC_PROGENITOR_UP	125	0.293126	1.21298	0.0976	0.613897	1	3686
GSE15930_STIM_VS_STIM_AND_TRICHOSTATINA_24H_CD8_T_CELL_UP	78	0.310494	1.21283	0.113855	0.613995	1	1425
GO_ATPASE_ACTIVITY_COUPLED	159	0.28089	1.21264	0.0428571	0.614254	1	4279
GO_FOREBRAIN_NEURON_DEVELOPMENT	15	0.459317	1.21235	0.212355	0.614811	1	693
GSE25088_WT_VS_STAT6_KO_MACROPHAGE_ROSIGLITAZONE_AND_IL4_STIM_UP	100	0.302465	1.21202	0.106838	0.615509	1	2341
GSE11961_UNSTIM_VS_ANTI_IGM_AND_CD40_STIM_6H_FOLLICULAR_BCELL_UP	98	0.304786	1.21195	0.111869	0.615371	1	3765
GO_LIMBIC_SYSTEM_DEVELOPMENT	45	0.349183	1.21166	0.157658	0.615937	1	2438
ACCAAAG_MIR9	190	0.275021	1.21154	0.0574713	0.615945	1	4143
ZAMORA_NOS2_TARGETS_UP	42	0.3577	1.21143	0.157044	0.615926	1	3566
GSE11864_UNTREATED_VS_CSF1_IN_MAC_DN	96	0.304722	1.2111	0.0947666	0.616633	1	4304
GRAHAM_CML_QUIESCENT_VS_NORMAL_QUIESCENT_UP	41	0.357246	1.21096	0.151616	0.616723	1	2197
GSE22601_IMMATURE_CD4_SINGLE_POSITIVE_VS_CD4_SINGLE_POSITIVE_THYMOCYTE_DN	82	0.311912	1.21072	0.117409	0.617173	1	3315
WU_CELL_MIGRATION	57	0.335593	1.2107	0.147132	0.616822	1	2347
GO_NONMOTILE_PRIMARY_CILIUM	53	0.333696	1.21053	0.150367	0.617073	1	2599
GO_PHOSPHOLIPASE_A2_ACTIVITY	10	0.511438	1.2105	0.243009	0.616769	1	1058
GSE5589_WT_VS_IL6_KO_LPS_STIM_MACROPHAGE_180MIN_UP	61	0.334565	1.21046	0.139785	0.616499	1	2655
GSE5589_WT_VS_IL10_KO_LPS_AND_IL6_STIM_MACROPHAGE_45MIN_UP	81	0.31186	1.21039	0.139001	0.616369	1	2178
GOLDRATH_HOMEOSTATIC_PROLIFERATION	82	0.3063	1.21026	0.113134	0.616408	1	3943
BIOCARTA_PPARA_PATHWAY	29	0.382235	1.2098	0.179377	0.617572	1	1248
ELVIDGE_HYPOXIA_UP	78	0.31429	1.20948	0.117723	0.61828	1	2138
TATA_C	111	0.294233	1.20939	0.0778443	0.618187	1	1477
PID_INSULIN_GLUCOSE_PATHWAY	13	0.478959	1.20931	0.228686	0.618092	1	4237
GABP_B	139	0.286047	1.20917	0.0825397	0.618178	1	3918
GSE13411_NAIVE_VS_IGM_MEMORY_BCELL_UP	67	0.321281	1.2091	0.132231	0.618006	1	1534
SESTO_RESPONSE_TO_UV_C0	59	0.331396	1.20904	0.13422	0.617855	1	4473
GO_POSITIVE_REGULATION_OF_LAMELLIPODIUM_ORGANIZATION	15	0.454805	1.20889	0.232443	0.617955	1	5242
GO_NEURAL_TUBE_DEVELOPMENT	59	0.329307	1.20881	0.146012	0.617834	1	2717
GO_PTERIDINE_CONTAINING_COMPOUND_METABOLIC_PROCESS	21	0.413323	1.20837	0.186285	0.618919	1	2911
GO_DNA_GEOMETRIC_CHANGE	58	0.33306	1.20829	0.161006	0.618799	1	4130
GO_TRANSCRIPTION_FACTOR_ACTIVITY_RNA_POLYMERASE_II_TRANSCRIPTION_FACTOR_BINDING	65	0.319972	1.20827	0.132802	0.618499	1	1597
KEGG_LYSINE_DEGRADATION	19	0.432914	1.20808	0.221774	0.618734	1	4882
GO_CELLULAR_METABOLIC_COMPOUND_SALVAGE	27	0.385712	1.20754	0.183694	0.620198	1	2555
POOLA_INVASIVE_BREAST_CANCER_UP	111	0.293332	1.20709	0.0865801	0.621291	1	1740
GO_CILIARY_BASAL_BODY	47	0.347478	1.20707	0.147321	0.62098	1	3494
GO_CELLULAR_RESPONSE_TO_DEXAMETHASONE_STIMULUS	12	0.482824	1.20707	0.227096	0.620599	1	261
GSE360_DC_VS_MAC_B_MALAYI_LOW_DOSE_DN	100	0.297422	1.20646	0.112952	0.622244	1	1461
GO_HEAD_DEVELOPMENT	307	0.258525	1.20641	0.0325581	0.622034	1	2778
GO_SULFUR_AMINO_ACID_METABOLIC_PROCESS	28	0.390589	1.2062	0.184405	0.622399	1	3850
GO_INTERMEDIATE_FILAMENT_CYTOSKELETON	41	0.352164	1.20601	0.165701	0.622641	1	3365
WANG_RECURRENT_LIVER_CANCER_DN	10	0.505384	1.20572	0.240918	0.623257	1	3284
GO_REGULATION_OF_AXONOGENESIS	68	0.320707	1.20568	0.123636	0.623002	1	1524
GO_AMINOGLYCAN_METABOLIC_PROCESS	69	0.319344	1.20516	0.140351	0.624384	1	2323
GO_NUCLEOID	26	0.392181	1.2051	0.195046	0.624225	1	3711
GO_CELL_GROWTH	66	0.323236	1.20486	0.153266	0.62465	1	1574
GSE9037_WT_VS_IRAK4_KO_LPS_1H_STIM_BMDM_UP	100	0.300044	1.20476	0.126565	0.624613	1	4261
GSE23502_WT_VS_HDC_KO_MYELOID_DERIVED_SUPPRESSOR_CELL_COLON_TUMOR_DN	58	0.329947	1.20431	0.147795	0.625743	1	260
GO_CONTRACTILE_FIBER	79	0.315374	1.20412	0.124679	0.626031	1	1846
GSE35435_RESTING_VS_IL4_TREATED_MACROPHAGE_UP	77	0.312491	1.20391	0.122013	0.626345	1	2203
GO_POST_TRANSLATIONAL_PROTEIN_MODIFICATION	20	0.420401	1.20378	0.203065	0.626387	1	3069
GSE25123_WT_VS_PPARG_KO_MACROPHAGE_IL4_STIM_UP	92	0.297667	1.20368	0.101488	0.626337	1	3006
GSE3982_MAST_CELL_VS_CENT_MEMORY_CD4_TCELL_UP	108	0.292239	1.20319	0.113122	0.62763	1	4080
BIOCARTA_TOLL_PATHWAY	16	0.437411	1.20282	0.226964	0.628501	1	1956
WANG_LSD1_TARGETS_DN	21	0.410314	1.20279	0.199588	0.628213	1	1785
GSE10240_CTRL_VS_IL17_AND_IL22_STIM_PRIMARY_BRONCHIAL_EPITHELIAL_CELLS_DN	70	0.31857	1.20253	0.132409	0.628756	1	2613
GO_GLIAL_CELL_MIGRATION	12	0.480439	1.20249	0.22202	0.628511	1	1360
NIKOLSKY_BREAST_CANCER_8Q12_Q22_AMPLICON	59	0.32393	1.20248	0.13486	0.628152	1	4256
BROWNE_HCMV_INFECTION_12HR_DN	45	0.348488	1.20248	0.172018	0.627777	1	2465
GO_GAMMA_TUBULIN_COMPLEX	10	0.510626	1.20235	0.254717	0.627825	1	4284
GSE34156_NOD2_LIGAND_VS_NOD2_AND_TLR1_TLR2_LIGAND_24H_TREATED_MONOCYTE_UP	63	0.325677	1.20218	0.140485	0.627988	1	1695
GO_GLUCOSAMINE_CONTAINING_COMPOUND_METABOLIC_PROCESS	14	0.459523	1.20207	0.23766	0.627995	1	3563
PEART_HDAC_PROLIFERATION_CLUSTER_DN	40	0.357974	1.20174	0.16118	0.628709	1	2214
JECHLINGER_EPITHELIAL_TO_MESENCHYMAL_TRANSITION_UP	32	0.370995	1.20168	0.189305	0.628545	1	1623
GSE19923_E2A_KO_VS_E2A_AND_HEB_KO_DP_THYMOCYTE_UP	96	0.305054	1.20155	0.137462	0.628578	1	4162
GO_RESPONSE_TO_NUTRIENT	94	0.300209	1.20148	0.114733	0.628459	1	1976
GSE42021_TCONV_PLN_VS_CD24INT_TCONV_THYMUS_DN	97	0.301001	1.20148	0.103825	0.62808	1	1259
GSE25846_IL10_POS_VS_NEG_CD8_TCELL_DAY7_POST_CORONAVIRUS_BRAIN_UP	88	0.302033	1.20127	0.108696	0.628406	1	2323
E2F1_Q6_01	110	0.295245	1.20122	0.106354	0.628151	1	3553
GSE3982_CTRL_VS_IGE_STIM_MAST_CELL_UP	101	0.297704	1.20111	0.110644	0.628156	1	4283
HELLEBREKERS_SILENCED_DURING_TUMOR_ANGIOGENESIS	28	0.386839	1.20104	0.20203	0.628038	1	668
GSE2197_IMMUNOSUPPRESSIVE_DNA_VS_UNTREATEDIN_DC_DN	104	0.296505	1.20093	0.10192	0.628008	1	3446
AACWWCAANK_UNKNOWN	47	0.344958	1.20059	0.162763	0.628784	1	3386
PID_P75_NTR_PATHWAY	32	0.369745	1.20047	0.191358	0.628835	1	4237
BALDWIN_PRKCI_TARGETS_UP	13	0.469569	1.20039	0.223292	0.628729	1	2199
PODAR_RESPONSE_TO_ADAPHOSTIN_UP	69	0.317091	1.20027	0.136897	0.628781	1	2651
GSE17186_NAIVE_VS_CD21HIGH_TRANSITIONAL_BCELL_CORD_BLOOD_UP	94	0.301629	1.20021	0.105702	0.628585	1	2379
GSE37605_C57BL6_VS_NOD_FOXP3_FUSION_GFP_TCONV_DN	99	0.299313	1.19991	0.110951	0.629216	1	3135
KOINUMA_TARGETS_OF_SMAD2_OR_SMAD3	357	0.253434	1.19987	0.0330578	0.628993	1	2375
GSE39152_SPLEEN_CD103_NEG_VS_BRAIN_CD103_POS_MEMORY_CD8_TCELL_UP	80	0.306746	1.19926	0.125683	0.630629	1	2203
CHIARADONNA_NEOPLASTIC_TRANSFORMATION_KRAS_DN	59	0.329653	1.19915	0.157005	0.630646	1	1158
GSE21379_WT_VS_SAP_KO_CD4_TCELL_UP	77	0.308088	1.19907	0.137566	0.630528	1	2570
GO_NEGATIVE_CHEMOTAXIS	20	0.416467	1.1987	0.218782	0.631442	1	1524
GO_MAINTENANCE_OF_LOCATION	69	0.318028	1.19845	0.13608	0.631895	1	2978
GO_NONRIBOSOMAL_PEPTIDE_BIOSYNTHETIC_PROCESS	10	0.507464	1.19841	0.245946	0.631681	1	3445
VART_KSHV_INFECTION_ANGIOGENIC_MARKERS_UP	65	0.321511	1.19838	0.131325	0.631373	1	1186
MIKKELSEN_MEF_LCP_WITH_H3K4ME3	30	0.371543	1.19792	0.191145	0.632544	1	2764
GO_SULFUR_COMPOUND_BINDING	81	0.312658	1.19726	0.138255	0.634459	1	1540
GSE9006_TYPE_1_DIABETES_AT_DX_VS_1MONTH_POST_DX_PBMC_UP	104	0.297518	1.19715	0.112444	0.634436	1	4142
FERNANDEZ_BOUND_BY_MYC	89	0.303261	1.19699	0.118509	0.634631	1	3598
GO_MACROMOLECULE_DEACYLATION	38	0.356095	1.19692	0.186681	0.634495	1	3372
AGUIRRE_PANCREATIC_CANCER_COPY_NUMBER_DN	139	0.281064	1.19688	0.0942249	0.634257	1	3389
GSE37534_UNTREATED_VS_PIOGLITAZONE_TREATED_CD4_TCELL_PPARG1_AND_FOXP3_TRASDUCED_UP	85	0.305833	1.19674	0.123656	0.634373	1	3612
GO_FATTY_ACID_BETA_OXIDATION_USING_ACYL_COA_DEHYDROGENASE	14	0.46449	1.19667	0.230303	0.634198	1	3628
GO_NUCLEOSIDE_PHOSPHATE_CATABOLIC_PROCESS	33	0.370051	1.19661	0.186422	0.634021	1	2175
GSE22611_UNSTIM_VS_2H_MDP_STIM_MUTANT_NOD2_TRANSDUCED_HEK293T_CELL_UP	92	0.301803	1.19644	0.125	0.634249	1	1970
FXR_Q3	39	0.354332	1.19611	0.183007	0.634983	1	3488
ZHAN_MULTIPLE_MYELOMA_MF_DN	17	0.440346	1.19559	0.226866	0.63639	1	1697
GSE21063_WT_VS_NFATC1_KO_BCELL_UP	80	0.309601	1.1954	0.128405	0.636633	1	2073
GO_NUCLEOTIDE_EXCISION_REPAIR_DNA_GAP_FILLING	22	0.409202	1.19511	0.227642	0.637272	1	3396
GO_DEOXYRIBONUCLEOSIDE_TRIPHOSPHATE_METABOLIC_PROCESS	12	0.476127	1.19507	0.238722	0.637017	1	2535
SHETH_LIVER_CANCER_VS_TXNIP_LOSS_PAM4	110	0.2904	1.19504	0.0978723	0.636724	1	2385
GSE32034_UNTREATED_VS_ROSIGLIZATONE_TREATED_LY6C_LOW_MONOCYTE_DN	70	0.317233	1.19504	0.138539	0.636356	1	919
GRAESSMANN_RESPONSE_TO_MC_AND_SERUM_DEPRIVATION_DN	41	0.348781	1.19503	0.167623	0.636009	1	3480
YNGTTNNNATT_UNKNOWN	55	0.327932	1.19461	0.154567	0.637124	1	2629
GSE36476_YOUNG_VS_OLD_DONOR_MEMORY_CD4_TCELL_40H_TSST_ACT_UP	64	0.318483	1.19459	0.153086	0.636818	1	666
ACOSTA_PROLIFERATION_INDEPENDENT_MYC_TARGETS_UP	40	0.35292	1.19426	0.172377	0.637577	1	2948
GSE2585_CTEC_VS_MTEC_THYMUS_DN	87	0.300866	1.19415	0.125333	0.63757	1	1156
GO_ORGANELLE_LOCALIZATION	205	0.265839	1.19393	0.0651341	0.637966	1	3952
GSE2770_IL4_ACT_VS_ACT_CD4_TCELL_2H_DN	91	0.301912	1.19337	0.13662	0.639512	1	2496
GO_EMBRYO_IMPLANTATION	21	0.415648	1.19329	0.216567	0.639417	1	845
GSE26495_NAIVE_VS_PD1HIGH_CD8_TCELL_UP	63	0.321815	1.1931	0.157706	0.639679	1	2016
GSE24634_NAIVE_CD4_TCELL_VS_DAY7_IL4_CONV_TREG_DN	119	0.286715	1.19258	0.103858	0.641061	1	3601
GSE34515_CD16_NEG_VS_POS_MONOCYTE_UP	92	0.301809	1.19257	0.132791	0.640713	1	2987
GSE13484_12H_VS_3H_YF17D_VACCINE_STIM_PBMC_UP	102	0.295652	1.19246	0.117647	0.640724	1	2214
BOYAULT_LIVER_CANCER_SUBCLASS_G123_DN	26	0.392152	1.19235	0.205021	0.640708	1	3164
GO_REGULATION_OF_SYNAPTIC_TRANSMISSION_GABAERGIC	11	0.49975	1.19227	0.240266	0.64062	1	1375
GO_U2_TYPE_PRESPLICEOSOME	11	0.494493	1.19147	0.234509	0.642956	1	3832
GO_LIPID_PARTICLE	26	0.383974	1.1914	0.202479	0.642818	1	3738
GSE20366_EX_VIVO_VS_HOMEOSTATIC_CONVERSION_NAIVE_CD4_TCELL_UP	80	0.308136	1.19135	0.137626	0.642629	1	3060
DAIRKEE_CANCER_PRONE_RESPONSE_BPA	29	0.38141	1.19132	0.19403	0.642354	1	2522
VERHAAK_GLIOBLASTOMA_MESENCHYMAL	80	0.304921	1.19096	0.133333	0.643216	1	1428
REACTOME_APOPTOTIC_CLEAVAGE_OF_CELLULAR_PROTEINS	15	0.451138	1.19087	0.24335	0.643163	1	718
GSE40274_CTRL_VS_LEF1_TRANSDUCED_ACTIVATED_CD4_TCELL_DN	90	0.300141	1.1904	0.108696	0.644342	1	3137
BIOCARTA_DEATH_PATHWAY	15	0.449811	1.19024	0.234604	0.644517	1	2617
BROWNE_HCMV_INFECTION_48HR_DN	210	0.269213	1.1902	0.0781893	0.644287	1	2375
PURBEY_TARGETS_OF_CTBP1_AND_SATB1_DN	85	0.302595	1.18961	0.135241	0.645929	1	1831
HELLER_HDAC_TARGETS_SILENCED_BY_METHYLATION_UP	154	0.274767	1.18952	0.0824916	0.645857	1	2037
GO_DSRNA_FRAGMENTATION	14	0.454376	1.18912	0.23439	0.646858	1	1350
GSE45365_HEALTHY_VS_MCMV_INFECTION_BCELL_IFNAR_KO_DN	98	0.296775	1.18902	0.133047	0.646809	1	924
GO_TRANSFERASE_ACTIVITY_TRANSFERRING_HEXOSYL_GROUPS	104	0.288964	1.18837	0.105185	0.648663	1	4314
GO_CILIARY_TIP	29	0.37339	1.18833	0.211297	0.648434	1	5337
GSE23505_IL6_IL1_VS_IL6_IL1_IL23_TREATED_CD4_TCELL_UP	90	0.298055	1.18829	0.128743	0.648201	1	3461
SF1_Q6	102	0.293505	1.18807	0.111111	0.648558	1	1707
GSE1460_CD4_THYMOCYTE_VS_THYMIC_STROMAL_CELL_DN	99	0.293033	1.18793	0.129261	0.648699	1	1400
GSE3982_MAST_CELL_VS_NKCELL_UP	93	0.295797	1.18774	0.1262	0.648974	1	3445
GO_MYELIN_SHEATH	80	0.30429	1.18739	0.147383	0.649753	1	3702
GO_REACTIVE_OXYGEN_SPECIES_BIOSYNTHETIC_PROCESS	12	0.470547	1.18733	0.243167	0.649616	1	916
GSE22611_NOD2_VS_MUTANT_NOD2_TRANSDUCED_HEK293T_CELL_DN	76	0.308546	1.18719	0.139505	0.649718	1	2305
GSE36476_YOUNG_VS_OLD_DONOR_MEMORY_CD4_TCELL_UP	84	0.299183	1.18695	0.122253	0.650152	1	2037
GO_NEGATIVE_REGULATION_OF_ENDOTHELIAL_CELL_PROLIFERATION	15	0.44517	1.18656	0.225869	0.651171	1	852
FRASOR_RESPONSE_TO_SERM_OR_FULVESTRANT_DN	37	0.356719	1.18625	0.193103	0.651919	1	3301
GO_NUCLEOTIDYLTRANSFERASE_ACTIVITY	76	0.308092	1.18589	0.151899	0.652781	1	3063
GSE411_100MIN_VS_400MIN_IL6_STIM_SOCS3_KO_MACROPHAGE_UP	106	0.293175	1.1854	0.131915	0.654142	1	2791
GSE3565_CTRL_VS_LPS_INJECTED_DUSP1_KO_SPLENOCYTES_UP	52	0.331732	1.18536	0.172216	0.653903	1	2597
BYSTRYKH_HEMATOPOIESIS_STEM_CELL_QTL_CIS	66	0.317004	1.18531	0.17064	0.653718	1	1970
GSE39556_CD8A_DC_VS_NK_CELL_UP	110	0.289164	1.18494	0.110132	0.654619	1	2607
GO_RECEPTOR_CLUSTERING	17	0.434611	1.18494	0.22837	0.654248	1	2247
GSE24210_TCONV_VS_TREG_DN	96	0.296343	1.18467	0.139437	0.654801	1	2997
GSE13493_DP_VS_CD4INTCD8POS_THYMOCYTE_UP	85	0.300651	1.1843	0.136	0.65575	1	2555
GO_CAMERA_TYPE_EYE_MORPHOGENESIS	40	0.34898	1.18413	0.192045	0.655944	1	1523
GO_COLLAGEN_FIBRIL_ORGANIZATION	11	0.487147	1.18407	0.249289	0.6558	1	237
GSE30962_ACUTE_VS_CHRONIC_LCMV_SECONDARY_INF_CD8_TCELL_DN	101	0.294428	1.18336	0.140845	0.65795	1	2385
SCHRAETS_MLL_TARGETS_DN	14	0.454972	1.18319	0.244618	0.658104	1	948
AKL_HTLV1_INFECTION_UP	10	0.495495	1.18316	0.243036	0.657838	1	1049
ZF5_01	98	0.294688	1.18306	0.140988	0.657832	1	1600
GSE17721_LPS_VS_POLYIC_24H_BMDC_UP	124	0.286767	1.183	0.1059	0.657648	1	4072
GO_STEROID_BIOSYNTHETIC_PROCESS	56	0.325656	1.18264	0.166065	0.658517	1	2578
GRAESSMANN_APOPTOSIS_BY_SERUM_DEPRIVATION_DN	105	0.289726	1.18207	0.131579	0.660165	1	2363
GO_UDP_GLYCOSYLTRANSFERASE_ACTIVITY	68	0.31179	1.18195	0.172015	0.660181	1	4121
YAUCH_HEDGEHOG_SIGNALING_PARACRINE_DN	99	0.289987	1.18144	0.129794	0.661608	1	2313
GSE1925_3H_VS_24H_IFNG_STIM_IFNG_PRIMED_MACROPHAGE_UP	98	0.29275	1.18118	0.125	0.662152	1	2962
GSE33162_UNTREATED_VS_4H_LPS_STIM_HDAC3_KO_MACROPHAGE_UP	116	0.287464	1.18112	0.125567	0.661992	1	3877
GSE3982_CENT_MEMORY_CD4_TCELL_VS_NKCELL_UP	79	0.304219	1.18103	0.150895	0.661888	1	1433
GO_SEX_CHROMOSOME	17	0.431203	1.18061	0.240506	0.663051	1	3566
GO_INNER_EAR_MORPHOGENESIS	35	0.360794	1.18051	0.209644	0.663006	1	693
DACOSTA_UV_RESPONSE_VIA_ERCC3_DN	367	0.249381	1.18032	0.0367232	0.66331	1	3952
GSE3982_BASOPHIL_VS_TH1_DN	100	0.292837	1.1802	0.129834	0.66335	1	4246
BHAT_ESR1_TARGETS_VIA_AKT1_DN	39	0.351125	1.18014	0.198385	0.663187	1	2418
TOMLINS_PROSTATE_CANCER_UP	25	0.389931	1.18008	0.235355	0.663021	1	1616
GSE17721_POLYIC_VS_GARDIQUIMOD_6H_BMDC_DN	103	0.289803	1.18001	0.12936	0.66291	1	4026
GO_REGULATION_OF_RESPONSE_TO_REACTIVE_OXYGEN_SPECIES	20	0.411333	1.17999	0.236326	0.662575	1	1778
SMITH_TERT_TARGETS_UP	96	0.295748	1.17995	0.139568	0.662348	1	1291
MSX1_01	67	0.314399	1.1799	0.156863	0.662153	1	4088
SREBP1_02	38	0.353151	1.17974	0.204218	0.662352	1	1474
MAINA_VHL_TARGETS_DN	10	0.501507	1.17967	0.270713	0.662242	1	1407
GO_REGULATION_OF_NITRIC_OXIDE_SYNTHASE_ACTIVITY	27	0.38136	1.1796	0.215321	0.662094	1	4306
GR_Q6_01	102	0.291983	1.17953	0.127152	0.66199	1	3914
KAECH_NAIVE_VS_DAY8_EFF_CD8_TCELL_DN	110	0.289745	1.17927	0.131884	0.662552	1	3534
REACTOME_MEIOSIS	33	0.361816	1.17894	0.200207	0.663354	1	4106
GSE43863_TH1_VS_LY6C_INT_CXCR5POS_EFFECTOR_CD4_TCELL_UP	125	0.282818	1.17887	0.105678	0.663219	1	3391
GO_STRUCTURAL_MOLECULE_ACTIVITY	320	0.25222	1.17834	0.0626632	0.664715	1	2464
GSE23321_CD8_STEM_CELL_MEMORY_VS_CENTRAL_MEMORY_CD8_TCELL_DN	80	0.303101	1.17826	0.156085	0.664623	1	3275
GSE3982_NEUTROPHIL_VS_BCELL_DN	109	0.287244	1.1781	0.127298	0.664782	1	4251
CHIARADONNA_NEOPLASTIC_TRANSFORMATION_CDC25_UP	53	0.329497	1.17808	0.15534	0.664482	1	1292
GSE11367_CTRL_VS_IL17_TREATED_SMOOTH_MUSCLE_CELL_UP	43	0.345907	1.17789	0.178613	0.664793	1	2322
GO_NEGATIVE_REGULATION_OF_NEURON_DIFFERENTIATION	76	0.306386	1.17774	0.161333	0.664943	1	1524
GSE45365_HEALTHY_VS_MCMV_INFECTION_CD11B_DC_IFNAR_KO_UP	78	0.307504	1.17773	0.16469	0.664595	1	2642
RIZKI_TUMOR_INVASIVENESS_3D_UP	94	0.294895	1.17758	0.138418	0.664737	1	2491
GSE4590_SMALL_VS_LARGE_PRE_BCELL_DN	70	0.311775	1.1772	0.162025	0.665727	1	1049
GO_HORMONE_BIOSYNTHETIC_PROCESS	20	0.408013	1.17714	0.228571	0.665554	1	2096
GSE16451_IMMATURE_VS_MATURE_NEURON_CELL_LINE_WEST_EQUINE_ENC_VIRUS_DN	131	0.278364	1.17707	0.116923	0.665435	1	3968
DELYS_THYROID_CANCER_UP	151	0.276115	1.17702	0.114671	0.665237	1	2716
GSE40666_UNTREATED_VS_IFNA_STIM_STAT4_KO_EFFECTOR_CD8_TCELL_90MIN_UP	85	0.300613	1.17694	0.161905	0.665113	1	3515
GSE411_100MIN_VS_400MIN_IL6_STIM_MACROPHAGE_DN	124	0.279769	1.17651	0.115132	0.666255	1	3630
CHEN_NEUROBLASTOMA_COPY_NUMBER_GAINS	28	0.37796	1.17635	0.222703	0.666433	1	4843
BIOCARTA_HIVNEF_PATHWAY	31	0.369641	1.1761	0.225397	0.666942	1	4076
GSE30083_SP3_VS_SP4_THYMOCYTE_UP	75	0.306193	1.17608	0.175545	0.666643	1	3156
WHITEHURST_PACLITAXEL_SENSITIVITY	15	0.444578	1.17542	0.252758	0.668665	1	4047
BIOCARTA_RACCYCD_PATHWAY	16	0.436466	1.1752	0.24902	0.669059	1	1323
GO_ANTIGEN_PROCESSING_AND_PRESENTATION_OF_PEPTIDE_OR_POLYSACCHARIDE_ANTIGEN_VIA_MHC_CLASS_II	45	0.340731	1.17475	0.198307	0.670293	1	1603
NUNODA_RESPONSE_TO_DASATINIB_IMATINIB_UP	16	0.436392	1.17475	0.237805	0.669923	1	2418
GO_TRANSPORT_VESICLE	153	0.273157	1.17466	0.0964467	0.669882	1	4354
GSE22611_UNSTIM_VS_6H_MDP_STIM_MUTANT_NOD2_TRANSDUCED_HEK293T_CELL_DN	82	0.296954	1.17458	0.157459	0.669802	1	1830
GO_DOUBLE_STRAND_BREAK_REPAIR	89	0.298125	1.17444	0.152682	0.669916	1	4227
DAIRKEE_TERT_TARGETS_DN	46	0.338309	1.17433	0.206546	0.669951	1	3135
GSE3982_MAC_VS_BCELL_UP	76	0.302586	1.17412	0.148771	0.670344	1	2343
MONNIER_POSTRADIATION_TUMOR_ESCAPE_DN	191	0.266011	1.17384	0.0922787	0.670911	1	3776
E2F1_Q4_01	116	0.2886	1.17371	0.138177	0.670994	1	3990
GO_RESPONSE_TO_TOPOLOGICALLY_INCORRECT_PROTEIN	105	0.291843	1.17366	0.137885	0.670805	1	1323
ACTTTAT_MIR1425P	129	0.281672	1.17353	0.125796	0.67088	1	3005
GSE2405_0H_VS_3H_A_PHAGOCYTOPHILUM_STIM_NEUTROPHIL_UP	90	0.294373	1.17349	0.148198	0.670661	1	920
GO_ESTROGEN_METABOLIC_PROCESS	11	0.489895	1.17286	0.255682	0.672534	1	2323
KATSANOU_ELAVL1_TARGETS_DN	62	0.316332	1.17273	0.169471	0.672609	1	3345
WINTER_HYPOXIA_METAGENE	118	0.283369	1.17216	0.128788	0.674262	1	1967
GSE21063_CTRL_VS_ANTI_IGM_STIM_BCELL_8H_DN	75	0.304846	1.17193	0.159236	0.674691	1	2362
GO_EARLY_ENDOSOME_MEMBRANE	45	0.334686	1.17149	0.1959	0.675921	1	2030
HAMAI_APOPTOSIS_VIA_TRAIL_UP	266	0.253953	1.17111	0.0653753	0.676938	1	4284
GSE41867_NAIVE_VS_DAY30_LCMV_ARMSTRONG_MEMORY_CD8_TCELL_DN	117	0.283943	1.17108	0.120112	0.676699	1	3345
GO_TRNA_PROCESSING	84	0.298799	1.17103	0.157895	0.676478	1	3622
GSE8921_UNSTIM_VS_TLR1_2_STIM_MONOCYTE_12H_DN	88	0.298824	1.171	0.164117	0.676243	1	1684
GSE21360_PRIMARY_VS_SECONDARY_MEMORY_CD8_TCELL_UP	83	0.302829	1.17098	0.15983	0.675933	1	2601
GO_POSTSYNAPTIC_MEMBRANE	69	0.313151	1.17076	0.163636	0.676337	1	2985
GO_RNA_SPLICING_VIA_TRANSESTERIFICATION_REACTIONS	190	0.265688	1.17061	0.0802239	0.676508	1	4157
DELACROIX_RARG_BOUND_MEF	156	0.271976	1.17058	0.120635	0.676245	1	3309
GSE21546_WT_VS_ELK1_KO_DP_THYMOCYTES_UP	90	0.298729	1.17039	0.152518	0.676543	1	2940
LIANG_HEMATOPOIESIS_STEM_CELL_NUMBER_SMALL_VS_HUGE_DN	19	0.412201	1.17026	0.25	0.676652	1	907
MARTINEZ_RB1_AND_TP53_TARGETS_DN	250	0.258747	1.17018	0.0688935	0.676561	1	2564
GSE12963_UNINF_VS_ENV_AND_NEF_DEFICIENT_HIV1_INF_CD4_TCELL_DN	57	0.318371	1.16978	0.186667	0.677609	1	3129
GO_MISMATCH_REPAIR	17	0.429653	1.16972	0.254494	0.677418	1	4974
GSE7460_TREG_VS_TCONV_ACT_WITH_TGFB_DN	83	0.300504	1.16957	0.166667	0.677599	1	3136
IVANOVA_HEMATOPOIESIS_MATURE_CELL	126	0.278347	1.16942	0.119237	0.677761	1	2779
GAGACTG_MIR452	40	0.345917	1.16936	0.20663	0.677611	1	2030
PUJANA_BRCA2_PCC_NETWORK	256	0.256118	1.16928	0.0699153	0.677548	1	4284
CACCAGC_MIR138	85	0.299572	1.16915	0.151685	0.677649	1	1298
GO_ENDORIBONUCLEASE_COMPLEX	13	0.456637	1.16908	0.253293	0.677523	1	2706
GSE2128_CTRL_VS_MIMETOPE_NEGATIVE_SELECTION_DP_THYMOCYTE_NOD_UP	77	0.303001	1.16895	0.176545	0.677637	1	2387
REACTOME_LOSS_OF_NLP_FROM_MITOTIC_CENTROSOMES	27	0.373301	1.16884	0.230355	0.677675	1	3358
PID_IGF1_PATHWAY	11	0.48843	1.16882	0.274345	0.677351	1	276
GO_NEGATIVE_REGULATION_OF_CHROMOSOME_ORGANIZATION	46	0.32647	1.16863	0.194313	0.677688	1	4313
GSE16451_IMMATURE_VS_MATURE_NEURON_CELL_LINE_WEST_EQUINE_ENC_VIRUS_UP	110	0.2833	1.16849	0.137931	0.677792	1	3901
FREAC4_01	67	0.310474	1.16848	0.16707	0.677483	1	1842
DACOSTA_UV_RESPONSE_VIA_ERCC3_COMMON_DN	208	0.260517	1.16844	0.0921305	0.677257	1	3952
GSE16450_IMMATURE_VS_MATURE_NEURON_CELL_LINE_DN	118	0.281496	1.16829	0.144949	0.677441	1	3706
GSE2585_THYMIC_MACROPHAGE_VS_MTEC_UP	94	0.294788	1.16828	0.14245	0.677077	1	2804
GSE38696_LIGHT_ZONE_VS_DARK_ZONE_BCELL_DN	63	0.311333	1.16812	0.164179	0.677257	1	2478
SENESE_HDAC3_TARGETS_UP	189	0.26516	1.16805	0.0864662	0.67714	1	2598
GSE24634_TREG_VS_TCONV_POST_DAY5_IL4_CONVERSION_UP	129	0.277771	1.16803	0.130827	0.676824	1	3696
GSE5589_LPS_VS_LPS_AND_IL6_STIM_IL10_KO_MACROPHAGE_45MIN_DN	112	0.285656	1.16791	0.140784	0.676911	1	3751
GO_REACTIVE_NITROGEN_SPECIES_METABOLIC_PROCESS	10	0.496647	1.1679	0.277052	0.676594	1	916
GSE14908_RESTING_VS_HDM_STIM_CD4_TCELL_ATOPIC_PATIENT_UP	116	0.281971	1.16789	0.144718	0.676244	1	2547
GSE12845_IGD_POS_VS_NEG_BLOOD_BCELL_DN	110	0.287605	1.16787	0.14147	0.675947	1	4306
IVANOVSKA_MIR106B_TARGETS	54	0.321358	1.16781	0.185366	0.675795	1	3563
YANG_BCL3_TARGETS_UP	170	0.269115	1.16781	0.10327	0.675437	1	1639
GSE45365_NK_CELL_VS_CD8A_DC_MCMV_INFECTION_UP	63	0.312246	1.16762	0.173861	0.675766	1	2211
NIELSEN_LIPOSARCOMA_DN	10	0.495207	1.16716	0.272809	0.677092	1	443
GSE5589_UNSTIM_VS_45MIN_LPS_STIM_MACROPHAGE_DN	102	0.288129	1.16697	0.152958	0.677421	1	3165
MIF1_01	92	0.294748	1.16687	0.151811	0.677392	1	2953
PASINI_SUZ12_TARGETS_UP	46	0.331606	1.16679	0.189099	0.677323	1	3114
GO_MEMBRANE_FUSION	65	0.312337	1.16634	0.187423	0.678567	1	3324
GSE360_DC_VS_MAC_L_MAJOR_DN	80	0.301204	1.16625	0.168659	0.678507	1	3533
FRASOR_RESPONSE_TO_ESTRADIOL_UP	12	0.463722	1.16582	0.261882	0.679701	1	2037
GSE17721_PAM3CSK4_VS_CPG_24H_BMDC_UP	94	0.291923	1.16563	0.159892	0.679986	1	1229
REACTOME_METABOLISM_OF_NON_CODING_RNA	34	0.360354	1.16545	0.216129	0.680271	1	4632
KEGG_GLYCINE_SERINE_AND_THREONINE_METABOLISM	20	0.406249	1.16525	0.248491	0.680609	1	2293
VERHAAK_GLIOBLASTOMA_CLASSICAL	57	0.319414	1.16509	0.189676	0.680807	1	1804
OLSSON_E2F3_TARGETS_DN	15	0.439833	1.16484	0.264368	0.681302	1	3534
GSE37534_PIOGLITAZONE_VS_ROSIGLITAZONE_TREATED_CD4_TCELL_PPARG1_FOXP3_TRANSDUCED_UP	112	0.285361	1.1648	0.134763	0.68109	1	4309
GSE2770_UNTREATED_VS_IL4_TREATED_ACT_CD4_TCELL_6H_UP	99	0.287966	1.16476	0.138032	0.680887	1	1982
PAX4_02	82	0.298818	1.16453	0.181452	0.681341	1	1388
RIZKI_TUMOR_INVASIVENESS_2D_DN	37	0.351946	1.16437	0.215642	0.681549	1	1651
GO_REGULATION_OF_POLYSACCHARIDE_METABOLIC_PROCESS	16	0.437165	1.16428	0.24327	0.681497	1	1944
GO_METHYL_CPG_BINDING	10	0.5021	1.16417	0.282732	0.681539	1	2755
GO_EMBRYO_DEVELOPMENT_ENDING_IN_BIRTH_OR_EGG_HATCHING	237	0.256297	1.16395	0.0929752	0.681957	1	2717
GO_CELL_CYCLE_CHECKPOINT	100	0.288881	1.1639	0.159884	0.681765	1	3598
AACTTT_UNKNOWN	67	0.309191	1.16368	0.171103	0.682184	1	2569
BRUECKNER_TARGETS_OF_MIRLET7A3_DN	24	0.383482	1.16349	0.234131	0.68252	1	775
GSE44649_NAIVE_VS_ACTIVATED_CD8_TCELL_UP	103	0.288921	1.16336	0.141347	0.682617	1	3020
GO_KERATAN_SULFATE_BIOSYNTHETIC_PROCESS	13	0.460167	1.16335	0.280383	0.682273	1	711
GSE43863_TH1_VS_TFH_MEMORY_CD4_TCELL_UP	111	0.282948	1.16324	0.151825	0.68232	1	4204
WEIGEL_OXIDATIVE_STRESS_RESPONSE	14	0.449727	1.16302	0.258373	0.682722	1	2137
GO_REGULATION_OF_SYNAPTIC_TRANSMISSION_GLUTAMATERGIC	17	0.428331	1.163	0.261261	0.682436	1	3168
GSE9037_CTRL_VS_LPS_4H_STIM_IRAK4_KO_BMDM_DN	90	0.292085	1.16286	0.156757	0.682597	1	2821
LIU_VMYB_TARGETS_UP	62	0.313097	1.16271	0.17952	0.682798	1	3800
GO_FOREBRAIN_GENERATION_OF_NEURONS	28	0.370496	1.1625	0.217391	0.683186	1	693
GSE3982_EOSINOPHIL_VS_TH2_DN	125	0.278155	1.16227	0.133634	0.683656	1	4108
GSE5589_UNSTIM_VS_45MIN_LPS_STIM_MACROPHAGE_UP	100	0.2907	1.16209	0.162921	0.683949	1	3747
GO_POSITIVE_REGULATION_OF_MYOTUBE_DIFFERENTIATION	10	0.492734	1.16202	0.278245	0.683817	1	2167
GSE39820_CTRL_VS_TGFBETA3_IL6_CD4_TCELL_DN	90	0.290764	1.16191	0.16622	0.683856	1	3022
ZWANG_EGF_PERSISTENTLY_DN	26	0.380218	1.16175	0.246795	0.68405	1	2943
GO_NEGATIVE_REGULATION_OF_EXTRINSIC_APOPTOTIC_SIGNALING_PATHWAY	45	0.334437	1.16174	0.202055	0.683702	1	1049
GSE22886_NAIVE_VS_MEMORY_TCELL_UP	75	0.302985	1.16173	0.1682	0.683392	1	2804
REACTOME_LIPID_DIGESTION_MOBILIZATION_AND_TRANSPORT	13	0.460975	1.16171	0.268775	0.683096	1	2014
HOFFMANN_SMALL_PRE_BII_TO_IMMATURE_B_LYMPHOCYTE_DN	27	0.374898	1.16159	0.220339	0.68314	1	1185
GO_NEGATIVE_REGULATION_OF_VASCULATURE_DEVELOPMENT	25	0.382149	1.16157	0.22268	0.682872	1	920
LABBE_TGFB1_TARGETS_UP	41	0.33779	1.16149	0.220302	0.682778	1	1543
GO_REGULATION_OF_PROTEIN_EXPORT_FROM_NUCLEUS	14	0.445029	1.16145	0.270854	0.682562	1	3598
GSE32986_CURDLAN_HIGHDOSE_VS_GMCSF_AND_CURDLAN_HIGHDOSE_STIM_DC_UP	82	0.29606	1.16131	0.162416	0.682707	1	3611
GO_EAR_MORPHOGENESIS	44	0.335127	1.16123	0.207127	0.682591	1	1411
BIOCARTA_GSK3_PATHWAY	16	0.428182	1.16115	0.271654	0.682529	1	2774
HTF_01	32	0.361711	1.16112	0.22199	0.682272	1	3862
GO_MICROTUBULE_CYTOSKELETON_ORGANIZATION	163	0.268209	1.16109	0.129195	0.682022	1	3591
GO_ESTABLISHMENT_OF_SPINDLE_ORIENTATION	14	0.444829	1.16108	0.279047	0.681706	1	3724
GSE7460_FOXP3_MUT_VS_WT_ACT_WITH_TGFB_TCONV_DN	81	0.297592	1.16102	0.171088	0.681559	1	1298
COUP_01	104	0.283549	1.16089	0.151608	0.681661	1	1846
SMID_BREAST_CANCER_RELAPSE_IN_BRAIN_UP	11	0.482965	1.16079	0.274454	0.681656	1	2693
GSE13411_IGM_VS_SWITCHED_MEMORY_BCELL_UP	77	0.299158	1.16073	0.186141	0.681493	1	2598
GSE15930_STIM_VS_STIM_AND_IFNAB_72H_CD8_T_CELL_DN	117	0.281765	1.16066	0.146165	0.681395	1	3600
GSE22589_HIV_VS_HIV_AND_SIV_INFECTED_DC_UP	92	0.291667	1.16055	0.1749	0.681415	1	2953
WEINMANN_ADAPTATION_TO_HYPOXIA_DN	17	0.42654	1.16051	0.260385	0.681204	1	2909
COLIN_PILOCYTIC_ASTROCYTOMA_VS_GLIOBLASTOMA_UP	12	0.473042	1.16035	0.265345	0.681426	1	2897
PID_FANCONI_PATHWAY	32	0.358025	1.16017	0.25	0.681723	1	3706
GSE5589_IL6_KO_VS_IL10_KO_LPS_AND_IL10_STIM_MACROPHAGE_180MIN_DN	98	0.288227	1.16016	0.156112	0.68142	1	3086
GSE2770_TGFB_AND_IL4_VS_IL4_TREATED_ACT_CD4_TCELL_6H_DN	104	0.284191	1.15999	0.145588	0.681653	1	4296
CETS1P54_01	141	0.273209	1.15992	0.128399	0.681531	1	3762
GGTGTGT_MIR329	32	0.358616	1.15986	0.23388	0.681397	1	3136
REACTOME_REPAIR_SYNTHESIS_FOR_GAP_FILLING_BY_DNA_POL_IN_TC_NER	13	0.460585	1.15978	0.280769	0.681312	1	3396
GO_PROTEIN_KINASE_B_SIGNALING	12	0.470348	1.1593	0.267051	0.682654	1	2799
GSE1460_DP_THYMOCYTE_VS_NAIVE_CD4_TCELL_CORD_BLOOD_UP	114	0.281679	1.15886	0.166667	0.683877	1	4294
GSE15330_HSC_VS_GRANULOCYTE_MONOCYTE_PROGENITOR_UP	97	0.289043	1.15853	0.155298	0.684657	1	3170
GSE23308_CTRL_VS_CORTICOSTERONE_TREATED_MACROPHAGE_MINERALCORTICOID_REC_KO_UP	114	0.281977	1.15853	0.156342	0.68433	1	4296
GO_PRERIBOSOME_LARGE_SUBUNIT_PRECURSOR	16	0.431496	1.15843	0.263653	0.684296	1	4597
KEGG_ONE_CARBON_POOL_BY_FOLATE	15	0.438277	1.15833	0.283	0.684311	1	2929
REACTOME_RNA_POL_III_TRANSCRIPTION_TERMINATION	14	0.446021	1.15824	0.263672	0.684268	1	2691
GSE32986_UNSTIM_VS_GMCSF_AND_CURDLAN_HIGHDOSE_STIM_DC_UP	107	0.285668	1.15817	0.140303	0.68415	1	2751
TTTGCAC_MIR19A_MIR19B	202	0.259372	1.15801	0.100186	0.684395	1	2833
ROVERSI_GLIOMA_COPY_NUMBER_UP	42	0.343009	1.15798	0.217292	0.684144	1	1447
GSE22432_MULTIPOTENT_VS_COMMON_DC_PROGENITOR_UP	117	0.279984	1.15795	0.155072	0.683862	1	3561
BERENJENO_TRANSFORMED_BY_RHOA_REVERSIBLY_DN	11	0.481146	1.15789	0.262512	0.683724	1	1967
GSE1460_INTRATHYMIC_T_PROGENITOR_VS_THYMIC_STROMAL_CELL_UP	88	0.291119	1.15781	0.152144	0.683641	1	2269
GSE26488_WT_VS_HDAC7_DELTAP_TG_OT2_THYMOCYTE_WITH_PEPTIDE_INJECTION_UP	87	0.292213	1.1578	0.168478	0.683347	1	2514
GSE25088_WT_VS_STAT6_KO_MACROPHAGE_ROSIGLITAZONE_STIM_UP	89	0.291343	1.1576	0.159895	0.683696	1	3382
GO_MITOTIC_G2_M_TRANSITION_CHECKPOINT	10	0.492832	1.15755	0.296816	0.683513	1	2197
GO_REGULATION_OF_CHEMOTAXIS	59	0.315705	1.15732	0.20073	0.683996	1	2323
GO_ENVELOPE	616	0.234337	1.1573	0.00534759	0.683697	1	4210
GSE11961_PLASMA_CELL_DAY7_VS_GERMINAL_CENTER_BCELL_DAY40_DN	84	0.294773	1.15713	0.171034	0.683952	1	3608
GO_NEGATIVE_REGULATION_OF_ESTABLISHMENT_OF_PROTEIN_LOCALIZATION_TO_PLASMA_MEMBRANE	10	0.489958	1.15699	0.280073	0.684076	1	1153
CROONQUIST_NRAS_VS_STROMAL_STIMULATION_DN	60	0.316085	1.15689	0.1875	0.68405	1	1651
KAAB_HEART_ATRIUM_VS_VENTRICLE_DN	138	0.271556	1.1565	0.13099	0.685099	1	3763
ELK1_02	140	0.27245	1.15645	0.133333	0.684925	1	3804
GSE19772_HCMV_INFL_VS_HCMV_INF_MONOCYTES_AND_PI3K_INHIBITION_UP	91	0.290449	1.15625	0.185654	0.685263	1	1571
P300_01	99	0.288177	1.15615	0.174855	0.685259	1	1450
GO_NUCLEOCYTOPLASMIC_TRANSPORTER_ACTIVITY	15	0.436647	1.1561	0.27907	0.685086	1	4511
KEGG_MISMATCH_REPAIR	19	0.410063	1.15585	0.257257	0.685596	1	2511
GO_SINGLE_ORGANISM_MEMBRANE_FUSION	54	0.320397	1.15583	0.206534	0.685325	1	2725
GSE17721_LPS_VS_POLYIC_12H_BMDC_UP	105	0.282031	1.15583	0.164502	0.684969	1	3784
SREBP1_01	86	0.296603	1.15549	0.179698	0.685786	1	4123
GO_PHOSPHOLIPID_CATABOLIC_PROCESS	15	0.43739	1.15543	0.258064	0.685641	1	534
MYC_Q2	91	0.292325	1.15538	0.161708	0.685455	1	4213
GSE12963_UNINF_VS_ENV_AND_NEF_AND_VPR_DEFICIENT_HIV1_INF_CD4_TCELL_DN	59	0.313868	1.15533	0.190942	0.685309	1	2693
LABBE_TGFB1_TARGETS_DN	42	0.335757	1.15518	0.220141	0.685493	1	2430
GSE17721_12H_VS_24H_CPG_BMDC_DN	111	0.283318	1.15517	0.152778	0.685162	1	3894
GSE3039_CD4_TCELL_VS_ALPHAALPHA_CD8_TCELL_UP	90	0.290341	1.15487	0.160109	0.68589	1	3806
GO_RESPONSE_TO_WATER	12	0.463018	1.15457	0.261278	0.686607	1	1116
GO_PROTEIN_LOCALIZATION_TO_CILIUM	11	0.475289	1.15456	0.291089	0.686269	1	3514
GSE37532_VISCERAL_ADIPOSE_TISSUE_VS_LN_DERIVED_PPARG_KO_TREG_CD4_TCELL_DN	43	0.33412	1.15455	0.216155	0.685957	1	2999
CAFFAREL_RESPONSE_TO_THC_24HR_5_DN	34	0.353559	1.15447	0.23053	0.685886	1	2448
GSE3565_DUSP1_VS_WT_SPLENOCYTES_POST_LPS_INJECTION_UP	77	0.300129	1.15445	0.17298	0.685588	1	2706
COLLIS_PRKDC_SUBSTRATES	12	0.461834	1.15442	0.290161	0.685332	1	2948
CEBP_Q2_01	98	0.289576	1.15427	0.168759	0.685548	1	3480
GSE29618_PRE_VS_DAY7_POST_TIV_FLU_VACCINE_MDC_DN	93	0.288612	1.15415	0.163073	0.68562	1	2803
GSE13229_MATURE_VS_INTMATURE_NKCELL_DN	93	0.290629	1.15412	0.185079	0.68538	1	2764
CAGGGTC_MIR504	36	0.35122	1.15378	0.220044	0.686269	1	2755
CTGCAGY_UNKNOWN	123	0.277056	1.15366	0.133127	0.686356	1	2783
GO_INTRINSIC_COMPONENT_OF_GOLGI_MEMBRANE	36	0.34538	1.15357	0.222591	0.686311	1	1491
GO_ODONTOGENESIS_OF_DENTIN_CONTAINING_TOOTH	28	0.372069	1.15351	0.260532	0.68615	1	1049
GO_REGULATION_OF_PROTEIN_UBIQUITINATION_INVOLVED_IN_UBIQUITIN_DEPENDENT_PROTEIN_CATABOLIC_PROCESS	76	0.299737	1.15346	0.198511	0.685996	1	3696
PICCALUGA_ANGIOIMMUNOBLASTIC_LYMPHOMA_UP	86	0.292008	1.15341	0.168659	0.685821	1	784
ENK_UV_RESPONSE_KERATINOCYTE_DN	272	0.249875	1.15339	0.0757576	0.685543	1	3760
GO_SMALL_MOLECULE_CATABOLIC_PROCESS	190	0.259413	1.15333	0.122905	0.685381	1	2601
GO_VACUOLAR_TRANSPORT	123	0.275238	1.15333	0.145865	0.685038	1	3801
GSE41867_DAY8_VS_DAY15_LCMV_CLONE13_EFFECTOR_CD8_TCELL_UP	93	0.28942	1.1531	0.169162	0.685491	1	1920
GSE10239_MEMORY_VS_KLRG1INT_EFF_CD8_TCELL_DN	124	0.275383	1.15308	0.127753	0.685192	1	3760
GO_HELICASE_ACTIVITY	87	0.292272	1.15292	0.178478	0.685398	1	4130
GO_REGENERATION	72	0.304747	1.15277	0.190294	0.68558	1	2632
GSE14699_NAIVE_VS_DELETIONAL_TOLERANCE_CD8_TCELL_UP	54	0.321109	1.1526	0.205282	0.685824	1	1684
GO_LAGGING_STRAND_ELONGATION	10	0.489929	1.15247	0.286381	0.685973	1	2948
GO_ENDOPLASMIC_RETICULUM_GOLGI_INTERMEDIATE_COMPARTMENT	57	0.315793	1.15209	0.196602	0.686947	1	3848
LINDSTEDT_DENDRITIC_CELL_MATURATION_C	23	0.389011	1.15204	0.252862	0.68676	1	2909
CHEN_METABOLIC_SYNDROM_NETWORK	495	0.23831	1.15177	0.0590278	0.687364	1	1739
GSE13485_DAY1_VS_DAY21_YF17D_VACCINE_PBMC_UP	68	0.307693	1.15112	0.205736	0.689356	1	2803
KAECH_DAY8_EFF_VS_DAY15_EFF_CD8_TCELL_UP	130	0.273629	1.15108	0.13257	0.689171	1	4210
KEGG_OTHER_GLYCAN_DEGRADATION	10	0.489971	1.15091	0.302262	0.689425	1	5044
LIAO_HAVE_SOX4_BINDING_SITES	16	0.426509	1.1508	0.26942	0.68946	1	1721
GSE21063_3H_VS_16H_ANTI_IGM_STIM_NFATC1_KOBCELL_UP	73	0.302036	1.15054	0.186785	0.690015	1	4213
HUMMERICH_SKIN_CANCER_PROGRESSION_DN	51	0.324569	1.14971	0.199313	0.692732	1	942
GO_SYNAPTIC_VESICLE_CYCLE	29	0.360356	1.14968	0.240741	0.692474	1	1360
GSE8921_UNSTIM_0H_VS_TLR1_2_STIM_MONOCYTE_6H_UP	101	0.283493	1.14967	0.172012	0.692154	1	3377
KYNG_WERNER_SYNDROM_AND_NORMAL_AGING_UP	49	0.324413	1.14966	0.215536	0.691848	1	3435
KEGG_SMALL_CELL_LUNG_CANCER	39	0.340607	1.14931	0.209696	0.692751	1	1323
GO_PYRIDOXAL_PHOSPHATE_BINDING	30	0.357366	1.1491	0.235979	0.693139	1	1797
SANA_TNF_SIGNALING_DN	30	0.363332	1.14893	0.252886	0.693406	1	1543
GSE17721_PAM3CSK4_VS_CPG_16H_BMDC_UP	94	0.285956	1.14884	0.160935	0.693383	1	3026
GSE5542_UNTREATED_VS_IFNA_AND_IFNG_TREATED_EPITHELIAL_CELLS_24H_UP	105	0.281909	1.14879	0.151026	0.693174	1	3152
GSE43955_TH0_VS_TGFB_IL6_TH17_ACT_CD4_TCELL_60H_UP	83	0.29077	1.14851	0.175532	0.693856	1	4111
CAFFAREL_RESPONSE_TO_THC_24HR_5_UP	17	0.417819	1.14847	0.265144	0.69368	1	3396
GSE6259_FLT3L_INDUCED_33D1_POS_DC_VS_BCELL_UP	117	0.277744	1.14843	0.15814	0.693441	1	4225
DOUGLAS_BMI1_TARGETS_UP	254	0.253265	1.14817	0.0880503	0.694064	1	2849
CDPCR3HD_01	88	0.287799	1.1481	0.164	0.693951	1	1261
GO_POSITIVE_REGULATION_OF_PHOSPHATIDYLINOSITOL_3_KINASE_SIGNALING	30	0.364595	1.148	0.24946	0.693953	1	1585
TATTATA_MIR374	122	0.2771	1.14781	0.175	0.694316	1	1304
WANG_SMARCE1_TARGETS_DN	188	0.259644	1.14777	0.114625	0.694082	1	3681
GSE8835_HEALTHY_VS_CLL_CD4_TCELL_DN	67	0.305471	1.14763	0.200743	0.694262	1	1185
GSE28726_ACT_CD4_TCELL_VS_ACT_NKTCELL_UP	122	0.277929	1.14757	0.147465	0.694118	1	4248
ABE_INNER_EAR	28	0.365134	1.14753	0.257998	0.693902	1	857
GSE10273_LOW_IL7_VS_HIGH_IL7_AND_IRF4_IN_IRF4_8_NULL_PRE_BCELL_UP	89	0.290405	1.14708	0.178524	0.69515	1	3794
RUTELLA_RESPONSE_TO_CSF2RB_AND_IL4_UP	153	0.265034	1.14674	0.125209	0.696066	1	1853
GR_Q6	96	0.286361	1.14668	0.17689	0.695926	1	1444
GO_VESICLE_MEDIATED_TRANSPORT	547	0.235395	1.14651	0.0392157	0.696184	1	3353
GSE4984_GALECTIN1_VS_LPS_STIM_DC_UP	82	0.295463	1.1465	0.187744	0.695874	1	2230
GSE3982_BCELL_VS_BASOPHIL_UP	85	0.291458	1.14647	0.175362	0.695638	1	2517
XU_HGF_SIGNALING_NOT_VIA_AKT1_6HR	13	0.448273	1.14613	0.282857	0.696488	1	1080
CHEN_LUNG_CANCER_SURVIVAL	17	0.416537	1.14609	0.275174	0.696283	1	1415
GSE13522_CTRL_VS_T_CRUZI_BRAZIL_STRAIN_INF_SKIN_UP	63	0.306866	1.14598	0.199023	0.696324	1	1324
GSE17322_CD103_POS_VS_CD11B_HIGH_LUNG_DC_DN	107	0.281137	1.14598	0.161435	0.69598	1	2883
GSE5503_LIVER_DC_VS_SPLEEN_DC_ACTIVATED_ALLOGENIC_TCELL_DN	101	0.283248	1.14585	0.177442	0.696074	1	2358
GSE17721_12H_VS_24H_GARDIQUIMOD_BMDC_DN	126	0.274402	1.1454	0.156891	0.697361	1	3277
GO_RHO_GTPASE_BINDING	33	0.354281	1.14533	0.249732	0.697269	1	3890
GSE25088_WT_VS_STAT6_KO_MACROPHAGE_UP	92	0.284537	1.14503	0.183511	0.698002	1	3760
GTGTCAA_MIR514	24	0.378817	1.14502	0.25	0.697675	1	2557
GO_TELENCEPHALON_DEVELOPMENT	95	0.286308	1.14493	0.175824	0.697658	1	1202
CHIANG_LIVER_CANCER_SUBCLASS_PROLIFERATION_DN	86	0.288746	1.14428	0.164706	0.699642	1	1933
GO_SOMITOGENESIS	30	0.36118	1.14428	0.237325	0.699301	1	3418
E2F_03	121	0.274602	1.14408	0.160954	0.699638	1	4108
GO_GLYCINE_METABOLIC_PROCESS	10	0.488861	1.14395	0.302045	0.699748	1	2911
GO_POSITIVE_REGULATION_OF_FIBROBLAST_PROLIFERATION	26	0.374527	1.14358	0.261411	0.700751	1	2418
KEGG_METABOLISM_OF_XENOBIOTICS_BY_CYTOCHROME_P450	19	0.407399	1.14335	0.276617	0.701246	1	687
GO_DETECTION_OF_ABIOTIC_STIMULUS	36	0.345625	1.14326	0.236607	0.701234	1	2430
[truncated: 4,264 more rows]
